# Supplementary material for: Assessing causal relationships between gut microbiota and asthma: evidence from two sample Mendelian randomization analysis
Source: Front Immunol. 2023 Jul 19;14:1148684. doi: 10.3389/fimmu.2023.1148684 (PMC10394653; doi:10.3389/fimmu.2023.1148684)
Supplement: Supplementary file 2 [file Table_2.xls]

## Sheet: Additional file 2 Table S3
Additional file 2: Table S3 The detailed information on the Instrumental variables
Exposure	Outcome	No	SNP	CHR	BP	Effect Allele(Exposure)	Other Allele(Exposure)	Effect Allele(Outcome)	Other Allele(Outcome)	Beta(Exposure)	Beta(Outcome)	SE(Exposure)	SE(Outcome)	P_value(Exposure)	P_value(Outcome)	Palindromic	Ambiguous	F-statistics	Outliers Indices
genus.Methanobrevibacter.id.123	Asthma	1	rs11018665	11	89349287	A	T	A	T	0.113013	-0.0064167	0.0254343	0.00648231	7.03e-06	0.31	TRUE	TRUE	19.7433
genus.Methanobrevibacter.id.123	Asthma	2	rs1334944	10	112266046	T	C	T	C	0.115197	0.0183789	0.0255492	0.00658337	7.61e-06	0.0051	FALSE	FALSE	20.3293
genus.Methanobrevibacter.id.123	Asthma	3	rs4779844	15	31516919	G	C	G	C	0.109639	0.00146322	0.0247979	0.00644634	9.28e-06	0.81	TRUE	TRUE	19.5478
genus.Methanobrevibacter.id.123	Asthma	4	rs6776814	3	15053083	T	C	T	C	-0.188956	0.0048674	0.0419905	0.0104846	8.05e-06	0.66	FALSE	FALSE	20.2498
genus.Methanobrevibacter.id.123	Asthma	5	rs76029318	13	41963791	T	C	T	C	0.222849	-0.0071407	0.0454319	0.011932	1.08e-06	0.58	FALSE	FALSE	24.0602
genus.Methanobrevibacter.id.123	Asthma	6	rs894996	4	104418307	C	A	C	A	0.214213	-0.00294983	0.0456045	0.0116609	3.82e-06	0.78	FALSE	FALSE	22.0635
genus.Actinomyces.id.423	Asthma	1	rs10787984	10	121356829	G	C	G	C	0.094316	0.00288703	0.0213513	0.00795688	9.62e-06	0.63	TRUE	TRUE	19.5129
genus.Actinomyces.id.423	Asthma	2	rs2715439	15	99492313	C	T	C	T	0.0746684	0.000476282	0.0164822	0.00622285	6.27e-06	0.96	FALSE	FALSE	20.5232
genus.Actinomyces.id.423	Asthma	3	rs34583783	6	67207371	G	T	G	T	0.126596	-0.00617169	0.0268461	0.00997979	4.49e-06	0.47	FALSE	FALSE	22.2371
genus.Actinomyces.id.423	Asthma	4	rs35011108	6	133007480	A	G	A	G	0.232634	0.0196515	0.0512044	0.0144791	6.34e-06	0.18	FALSE	FALSE	20.641
genus.Actinomyces.id.423	Asthma	5	rs4073240	6	169224781	G	A	G	A	0.0749687	0.0122328	0.0167368	0.00636947	7.94e-06	0.06	FALSE	FALSE	20.0638
genus.Actinomyces.id.423	Asthma	6	rs4146653	10	4782841	G	A	G	A	0.0985224	0.00213452	0.0214182	0.00813169	4.5e-06	0.82	FALSE	FALSE	21.1594
genus.Actinomyces.id.423	Asthma	7	rs71315246	3	101352439	A	G	A	G	-0.0969809	0.0308931	0.021925	0.00851289	9.83e-06	0.00029	FALSE	FALSE	19.5655	Outliers
genus.Actinomyces.id.423	Asthma	8	rs7915461	10	127532121	T	C	T	C	0.18776	-0.00253614	0.0401636	0.0130966	5.92e-06	0.95	FALSE	FALSE	21.8544
genus.Bifidobacterium.id.436	Asthma	1	rs10841473	12	20378911	G	C	G	C	-0.0624207	0.00429774	0.0129438	0.0070449	1.65e-06	0.56	TRUE	TRUE	23.2557
genus.Bifidobacterium.id.436	Asthma	2	rs12022129	1	207003374	G	A	G	A	0.0619356	0.00670406	0.0138937	0.00774476	8e-06	0.35	FALSE	FALSE	19.872
genus.Bifidobacterium.id.436	Asthma	3	rs2491158	10	126089703	G	A	G	A	0.0712624	0.0011538	0.015983	0.00799069	8.05e-06	0.92	FALSE	FALSE	19.8794
genus.Bifidobacterium.id.436	Asthma	4	rs4567981	2	49906864	T	A	T	A	0.0562084	0.00517185	0.0117923	0.00630202	1.93e-06	0.39	TRUE	TRUE	22.7198
genus.Bifidobacterium.id.436	Asthma	5	rs540489	17	72897722	T	G	T	G	-0.0637641	-0.00775015	0.0138746	0.00735177	5.19e-06	0.24	FALSE	FALSE	21.1209
genus.Bifidobacterium.id.436	Asthma	6	rs55888705	4	1517826	A	G	A	G	0.0546319	0.0173105	0.0121139	0.00643928	6.67e-06	0.0064	FALSE	FALSE	20.3389
genus.Bifidobacterium.id.436	Asthma	7	rs62181700	2	189805784	G	A	G	A	-0.0624643	0.0140143	0.0131205	0.00692947	2.17e-06	0.037	FALSE	FALSE	22.6653	Outliers
genus.Bifidobacterium.id.436	Asthma	8	rs73797465	5	142793467	T	G	T	G	-0.0953566	0.0187457	0.0209236	0.0127116	4.38e-06	0.15	FALSE	FALSE	20.7695
genus.Bifidobacterium.id.436	Asthma	9	rs75344046	21	31861790	C	T	C	T	0.232354	0.0199122	0.0505979	0.0156056	4.86e-06	0.25	FALSE	FALSE	21.088
genus.Bifidobacterium.id.436	Asthma	10	rs76671854	5	169748189	C	G	C	G	-0.0846055	0.00175768	0.0184003	0.00943461	3.96e-06	0.79	TRUE	TRUE	21.142
genus.Adlercreutzia.id.812	Asthma	1	rs12522517	5	31991834	A	T	A	T	-0.104884	-0.0114335	0.0234695	0.00922585	4.41e-06	0.24	TRUE	TRUE	19.9717
genus.Adlercreutzia.id.812	Asthma	2	rs13231526	7	48844151	C	A	C	A	0.143237	0.00250829	0.0311654	0.0117368	4.81e-06	0.89	FALSE	FALSE	21.1234
genus.Adlercreutzia.id.812	Asthma	3	rs2717140	18	75009770	C	T	C	T	-0.119225	-0.00250157	0.0251081	0.0100648	2.05e-06	0.83	FALSE	FALSE	22.548
genus.Adlercreutzia.id.812	Asthma	4	rs6664405	1	69444163	T	C	T	C	-0.0953084	-0.00950514	0.0210752	0.00855448	5.23e-06	0.18	FALSE	FALSE	20.4513
genus.Adlercreutzia.id.812	Asthma	5	rs80078995	5	94059857	A	T	A	T	-0.11324	-0.00226075	0.0232586	0.00953963	1.57e-06	0.78	TRUE	TRUE	23.7044
genus.Adlercreutzia.id.812	Asthma	6	rs9490822	6	123909083	C	T	C	T	-0.0734512	-0.00584158	0.0155789	0.00626679	2.54e-06	0.34	FALSE	FALSE	22.2292
genus.Adlercreutzia.id.812	Asthma	7	rs9915817	17	48864179	T	C	T	C	0.0749219	-0.00495109	0.016833	0.00670131	8.22e-06	0.48	FALSE	FALSE	19.8104
genus.Collinsella.id.815	Asthma	1	rs10890671	11	107123199	T	C	T	C	-0.0537401	0.00286283	0.0118848	0.00620301	6.52e-06	0.65	FALSE	FALSE	20.4461
genus.Collinsella.id.815	Asthma	2	rs12921100	16	77283458	A	T	A	T	0.0563759	-0.00127228	0.0127019	0.00681631	8.23e-06	0.82	TRUE	TRUE	19.6992
genus.Collinsella.id.815	Asthma	3	rs59414781	15	50026113	C	G	C	G	0.0668866	0.0118462	0.0149773	0.00784596	9.15e-06	0.12	TRUE	TRUE	19.944
genus.Collinsella.id.815	Asthma	4	rs62448871	7	24465024	C	A	C	A	-0.0540309	-0.00457916	0.0120324	0.00625912	6.78e-06	0.48	FALSE	FALSE	20.1641
genus.Collinsella.id.815	Asthma	5	rs75672793	4	149818294	A	G	A	G	-0.108908	-0.00278674	0.0240522	0.0115329	6.14e-06	0.85	FALSE	FALSE	20.5027
genus.Collinsella.id.815	Asthma	6	rs9541268	13	68610061	C	A	C	A	0.09597	0.00583672	0.0197312	0.00958493	8.79e-07	0.58	FALSE	FALSE	23.6572
genus.Eggerthella.id.819	Asthma	1	rs112205261	1	9136139	T	C	T	C	-0.188618	0.0243764	0.0403613	0.0125869	3.35e-06	0.051	FALSE	FALSE	21.8391
genus.Eggerthella.id.819	Asthma	2	rs1784446	11	102461599	G	A	G	A	0.0907728	-0.000853885	0.0198096	0.00626976	5.23e-06	0.82	FALSE	FALSE	20.9972
genus.Eggerthella.id.819	Asthma	3	rs2223081	21	29778032	G	A	G	A	0.102572	0.00138834	0.0221108	0.00711186	3.89e-06	0.87	FALSE	FALSE	21.5203
genus.Eggerthella.id.819	Asthma	4	rs3851328	2	45453805	T	G	T	G	-0.107774	0.00273083	0.0236527	0.00731912	4.18e-06	0.83	FALSE	FALSE	20.762
genus.Eggerthella.id.819	Asthma	5	rs4985746	17	17098213	G	A	G	A	0.110522	-0.000819579	0.0247653	0.00747214	5.71e-06	0.97	FALSE	FALSE	19.9165
genus.Eggerthella.id.819	Asthma	6	rs6430926	2	141337454	C	T	C	T	0.0879736	-0.00248806	0.0197127	0.00620264	8.37e-06	0.73	FALSE	FALSE	19.9164
genus.Eggerthella.id.819	Asthma	7	rs67490567	15	65691324	T	C	T	C	0.108495	-0.00663625	0.0245457	0.00804788	8.94e-06	0.42	FALSE	FALSE	19.5374
genus.Eggerthella.id.819	Asthma	8	rs76663501	20	55647869	C	T	C	T	0.175349	0.000538732	0.0378576	0.0108125	4.83e-06	0.91	FALSE	FALSE	21.4537
genus.Enterorhabdus.id.820	Asthma	1	rs11098863	4	127336602	T	A	T	A	-0.0966008	0.00290002	0.0162677	0.00621325	3.06e-09	0.61	TRUE	TRUE	35.2622
genus.Enterorhabdus.id.820	Asthma	2	rs114731706	2	19611953	T	G	T	G	0.182308	-0.00951998	0.0382298	0.013442	2.17e-06	0.41	FALSE	FALSE	22.7409
genus.Enterorhabdus.id.820	Asthma	3	rs73331712	12	69515102	T	C	T	C	0.26199	0.0261861	0.055123	0.0146874	4.85e-06	0.075	FALSE	FALSE	22.5893
genus.Enterorhabdus.id.820	Asthma	4	rs77655283	2	236439879	G	A	G	A	0.132988	0.0125731	0.0298306	0.0117565	5.88e-06	0.3	FALSE	FALSE	19.8747
genus.Enterorhabdus.id.820	Asthma	5	rs7923280	10	20280612	A	T	A	T	0.0860019	-0.00542118	0.0169148	0.00639883	5.24e-07	0.33	TRUE	TRUE	25.8512
genus.Enterorhabdus.id.820	Asthma	6	rs9470637	6	37567189	A	T	A	T	-0.0755513	0.00532558	0.0166263	0.00631627	5.7e-06	0.48	TRUE	TRUE	20.6487
genus.Gordonibacter.id.821	Asthma	1	rs13412653	2	30158494	A	C	A	C	0.107597	-0.0055542	0.0239228	0.00647304	8.61e-06	0.32	FALSE	FALSE	20.2293
genus.Gordonibacter.id.821	Asthma	2	rs322296	7	136937189	G	A	G	A	0.17869	-0.0246478	0.037722	0.00964834	4.02e-06	0.0093	FALSE	FALSE	22.4393
genus.Gordonibacter.id.821	Asthma	3	rs35042269	4	8142607	C	A	C	A	-0.180293	0.0151753	0.0403296	0.0113912	8.11e-06	0.19	FALSE	FALSE	19.9852
genus.Gordonibacter.id.821	Asthma	4	rs3765837	1	210628449	T	G	T	G	-0.190729	-0.00555984	0.0433608	0.0107082	7.17e-06	0.56	FALSE	FALSE	19.348
genus.Gordonibacter.id.821	Asthma	5	rs61934597	12	131024079	C	T	C	T	-0.172495	0.00263469	0.0388567	0.0105386	8.37e-06	0.69	FALSE	FALSE	19.7069
genus.Gordonibacter.id.821	Asthma	6	rs71545975	7	47144505	A	G	A	G	-0.153972	0.0130604	0.0338918	0.00894082	7.04e-06	0.21	FALSE	FALSE	20.6393
genus.Gordonibacter.id.821	Asthma	7	rs7220558	17	10148653	A	T	A	T	0.116884	0.000581365	0.0234834	0.00632547	6.71e-07	0.98	TRUE	TRUE	24.7737
genus.Gordonibacter.id.821	Asthma	8	rs72939513	1	83136096	A	G	A	G	-0.21399	-0.00100144	0.0490592	0.0134831	7.98e-06	0.94	FALSE	FALSE	19.0259
genus.Gordonibacter.id.821	Asthma	9	rs7294633	12	29024534	C	T	C	T	0.12867	0.00897334	0.0249946	0.00683645	3.44e-07	0.23	FALSE	FALSE	26.5009
genus.Gordonibacter.id.821	Asthma	10	rs76287110	3	187450354	A	T	A	T	-0.242965	-0.00652784	0.0466177	0.0124289	1.67e-07	0.48	TRUE	TRUE	27.1634
genus.Gordonibacter.id.821	Asthma	11	rs768830	7	18970607	G	A	G	A	0.149852	-0.0147677	0.0333315	0.00917334	7.76e-06	0.11	FALSE	FALSE	20.2124
genus.Olsenella.id.822	Asthma	1	rs17148768	10	10777085	G	A	G	A	0.140434	-0.00956588	0.0295602	0.00791315	2.2e-06	0.16	FALSE	FALSE	22.57
genus.Olsenella.id.822	Asthma	2	rs2759329	1	231960352	G	A	G	A	-0.111131	0.00719943	0.0237218	0.00638915	3.43e-06	0.26	FALSE	FALSE	21.9471
genus.Olsenella.id.822	Asthma	3	rs35225860	1	247642270	A	G	A	G	-0.223604	-0.0199632	0.0482391	0.0126006	3.87e-06	0.12	FALSE	FALSE	21.4862
genus.Olsenella.id.822	Asthma	4	rs61090148	4	174810498	A	G	A	G	-0.104783	0.000880328	0.0231343	0.00625942	6.44e-06	0.85	FALSE	FALSE	20.5148
genus.Olsenella.id.822	Asthma	5	rs62112538	19	4925018	C	T	C	T	-0.19943	0.00151527	0.0407033	0.0113113	1.19e-06	0.91	FALSE	FALSE	24.0062
genus.Olsenella.id.822	Asthma	6	rs7540303	1	179629191	C	T	C	T	0.108044	-0.000938381	0.023638	0.00631886	5.32e-06	0.87	FALSE	FALSE	20.892
genus.Olsenella.id.822	Asthma	7	rs8066522	17	59632873	G	A	G	A	-0.106529	0.00255363	0.0240379	0.00654245	9.7e-06	0.71	FALSE	FALSE	19.64
genus.Olsenella.id.822	Asthma	8	rs9460691	6	10422207	C	A	C	A	0.119966	-0.0202078	0.0268645	0.00747731	7.28e-06	0.0082	FALSE	FALSE	19.9415
genus.Slackia.id.825	Asthma	1	rs10409783	19	4555786	A	G	A	G	0.0950828	-0.00386955	0.0211239	0.00730682	7.7e-06	0.52	FALSE	FALSE	20.2607
genus.Slackia.id.825	Asthma	2	rs112764253	7	78282725	T	A	T	A	0.194714	0.0049624	0.0411598	0.0134721	3.4e-06	0.65	TRUE	TRUE	22.3793
genus.Slackia.id.825	Asthma	3	rs13339230	16	7460475	C	G	C	G	0.147055	-0.00609826	0.0330635	0.0111447	7.42e-06	0.64	TRUE	TRUE	19.7816
genus.Slackia.id.825	Asthma	4	rs16894137	8	96946291	C	T	C	T	-0.122792	-0.004133	0.0263047	0.00908231	2.71e-06	0.67	FALSE	FALSE	21.7909
genus.Slackia.id.825	Asthma	5	rs4492265	7	13523683	A	G	A	G	-0.0905757	-0.00192507	0.0191658	0.00653129	2.41e-06	0.75	FALSE	FALSE	22.3341
genus.Slackia.id.825	Asthma	6	rs58767323	4	57167507	G	C	G	C	-0.102833	-0.0007978	0.0227077	0.00758492	4.6e-06	0.89	TRUE	TRUE	20.5079
genus.Slackia.id.825	Asthma	7	rs8901	17	74267010	C	T	C	T	0.0934594	0.0151593	0.0186813	0.006376	6.07e-07	0.021	FALSE	FALSE	25.0283
genus.Bacteroides.id.918	Asthma	1	rs13207588	6	41519430	A	G	A	G	-0.059205	-0.000596185	0.0131195	0.00757282	7.49e-06	0.92	FALSE	FALSE	20.365
genus.Bacteroides.id.918	Asthma	2	rs1340391	1	102960989	T	C	T	C	-0.0592004	-0.00419403	0.0132244	0.00779454	6.73e-06	0.53	FALSE	FALSE	20.0399
genus.Bacteroides.id.918	Asthma	3	rs17619981	19	24342250	T	G	T	G	0.0880978	0.0134213	0.0187002	0.0102399	2.69e-06	0.2	FALSE	FALSE	22.1941
genus.Bacteroides.id.918	Asthma	4	rs2023437	14	22045949	T	C	T	C	-0.0782324	0.00984414	0.0167634	0.00982329	5.02e-06	0.29	FALSE	FALSE	21.7796
genus.Bacteroides.id.918	Asthma	5	rs2366421	3	62019400	T	A	T	A	-0.0528153	0.00521697	0.0117124	0.00698813	7.65e-06	0.41	TRUE	TRUE	20.3341
genus.Bacteroides.id.918	Asthma	6	rs66474973	20	58605432	G	T	G	T	0.0812515	-0.0105392	0.0164479	0.00963066	6.81e-07	0.21	FALSE	FALSE	24.403
genus.Bacteroides.id.918	Asthma	7	rs6795673	3	10593224	C	T	C	T	0.0538565	0.00203528	0.0105251	0.00623197	3.38e-07	0.77	FALSE	FALSE	26.1832
genus.Bacteroides.id.918	Asthma	8	rs9507307	13	24910476	C	T	C	T	0.0604456	0.00715844	0.0129128	0.00783483	2.13e-06	0.36	FALSE	FALSE	21.9124
genus.Barnesiella.id.944	Asthma	1	rs11155559	6	148601905	T	C	T	C	0.0956023	0.0302474	0.0212961	0.0107831	8.92e-06	0.0038	FALSE	FALSE	20.1529
genus.Barnesiella.id.944	Asthma	2	rs12909713	15	87145913	C	T	C	T	-0.0550716	-0.00395656	0.0120039	0.00625557	4.95e-06	0.59	FALSE	FALSE	21.048
genus.Barnesiella.id.944	Asthma	3	rs13242616	7	122021518	T	C	T	C	-0.0583747	-0.00242152	0.0123176	0.00657103	2.29e-06	0.75	FALSE	FALSE	22.4594
genus.Barnesiella.id.944	Asthma	4	rs199035	6	23435415	G	A	G	A	0.0559495	0.00547831	0.0119716	0.00623703	3e-06	0.36	FALSE	FALSE	21.8419
genus.Barnesiella.id.944	Asthma	5	rs2057922	7	10076378	G	C	G	C	0.0915241	0.00289013	0.0194623	0.010352	3.83e-06	0.87	TRUE	TRUE	22.1148
genus.Barnesiella.id.944	Asthma	6	rs2276875	4	5730954	A	G	A	G	-0.0697176	0.0030622	0.0139537	0.0071491	4.65e-07	0.66	FALSE	FALSE	24.9635
genus.Barnesiella.id.944	Asthma	7	rs2428166	6	110831148	G	A	G	A	-0.165859	-0.0196338	0.0337309	0.0135397	8.51e-07	0.17	FALSE	FALSE	24.178
genus.Barnesiella.id.944	Asthma	8	rs35177866	3	181589155	A	G	A	G	0.0917125	0.0173494	0.0190133	0.00957952	2.95e-06	0.076	FALSE	FALSE	23.267
genus.Barnesiella.id.944	Asthma	9	rs60316894	12	54872438	C	T	C	T	-0.121478	-0.00942208	0.025184	0.0132562	1.19e-06	0.52	FALSE	FALSE	23.2674
genus.Barnesiella.id.944	Asthma	10	rs62251337	3	44327429	A	G	A	G	-0.0690763	0.00217846	0.0149374	0.00745037	4.24e-06	0.76	FALSE	FALSE	21.3849
genus.Barnesiella.id.944	Asthma	11	rs72684847	4	102616869	T	C	T	C	-0.114369	-0.0292825	0.0253873	0.0130162	6.76e-06	0.024	FALSE	FALSE	20.2948
genus.Barnesiella.id.944	Asthma	12	rs76181748	8	105458416	C	T	C	T	-0.0778559	0.00244739	0.017164	0.00896279	6.78e-06	0.84	FALSE	FALSE	20.5753
genus.Barnesiella.id.944	Asthma	13	rs77455852	5	54107036	T	G	T	G	-0.0891491	-0.0123835	0.0195601	0.0094238	3.16e-06	0.17	FALSE	FALSE	20.7727
genus.Barnesiella.id.944	Asthma	14	rs79795328	4	114546595	A	G	A	G	-0.0818645	0.000231848	0.0176441	0.00904335	4.23e-06	0.99	FALSE	FALSE	21.5275
genus.Butyricimonas.id.945	Asthma	1	rs11228830	11	56664962	A	G	A	G	0.135265	0.00584892	0.0298411	0.014242	6.55e-06	0.7	FALSE	FALSE	20.5466
genus.Butyricimonas.id.945	Asthma	2	rs12304031	12	129438771	G	A	G	A	-0.086278	-0.00344267	0.0196846	0.00927536	6.7e-06	0.67	FALSE	FALSE	19.2108
genus.Butyricimonas.id.945	Asthma	3	rs12458763	18	34091618	A	C	A	C	0.122037	0.00523493	0.0269587	0.0117668	6.37e-06	0.7	FALSE	FALSE	20.492
genus.Butyricimonas.id.945	Asthma	4	rs270727	1	45082825	G	C	G	C	-0.0694173	0.00203126	0.0150795	0.00683558	5.38e-06	0.72	TRUE	TRUE	21.1913
genus.Butyricimonas.id.945	Asthma	5	rs326049	5	997217	C	G	C	G	0.0759694	-0.00852423	0.0167617	0.00765956	8.19e-06	0.3	TRUE	TRUE	20.5418
genus.Butyricimonas.id.945	Asthma	6	rs62390301	5	159867647	T	C	T	C	-0.0872983	-0.0126552	0.0174893	0.00778374	7.42e-07	0.095	FALSE	FALSE	24.9154
genus.Butyricimonas.id.945	Asthma	7	rs7083431	10	72711156	A	C	A	C	0.0703539	0.00920088	0.0144439	0.00650876	8.85e-07	0.19	FALSE	FALSE	23.7252
genus.Butyricimonas.id.945	Asthma	8	rs71428626	2	83093264	G	T	G	T	-0.133188	-0.00179031	0.0289905	0.0124296	4.8e-06	0.81	FALSE	FALSE	21.1067
genus.Butyricimonas.id.945	Asthma	9	rs72814525	10	72443070	A	G	A	G	0.0664154	0.0129017	0.0149766	0.00667712	8.25e-06	0.047	FALSE	FALSE	19.6657
genus.Butyricimonas.id.945	Asthma	10	rs78453362	3	78740009	A	G	A	G	-0.14948	0.0285782	0.0327073	0.0140116	4.06e-06	0.053	FALSE	FALSE	20.8871
genus.Coprobacter.id.949	Asthma	1	rs12684609	9	137784868	T	C	T	C	0.100827	-0.0133684	0.0220366	0.00792742	6.1e-06	0.079	FALSE	FALSE	20.9345
genus.Coprobacter.id.949	Asthma	2	rs143662916	11	103549974	C	T	C	T	0.253264	0.0103772	0.0540141	0.0131972	3.07e-06	0.43	FALSE	FALSE	21.9853
genus.Coprobacter.id.949	Asthma	3	rs189356	20	57574851	G	A	G	A	0.0781125	-0.00509425	0.0171916	0.00622194	6.26e-06	0.35	FALSE	FALSE	20.6446
genus.Coprobacter.id.949	Asthma	4	rs213863	6	97234939	C	T	C	T	-0.0887412	0.0101044	0.0188377	0.0069067	2.35e-06	0.15	FALSE	FALSE	22.1918
genus.Coprobacter.id.949	Asthma	5	rs28402691	4	96389240	T	C	T	C	0.110695	0.0132681	0.0251199	0.00895112	9.56e-06	0.091	FALSE	FALSE	19.4188
genus.Coprobacter.id.949	Asthma	6	rs305411	1	88233128	A	G	A	G	0.129218	-0.00309894	0.0264518	0.00986121	1.01e-06	0.73	FALSE	FALSE	23.8638
genus.Coprobacter.id.949	Asthma	7	rs3828477	3	46483717	G	T	G	T	-0.091218	0.00507581	0.019569	0.00724223	2.89e-06	0.46	FALSE	FALSE	21.7281
genus.Coprobacter.id.949	Asthma	8	rs5011652	15	91166608	G	C	G	C	0.0899597	-0.0117335	0.020001	0.00724229	5.51e-06	0.098	TRUE	TRUE	20.2299
genus.Coprobacter.id.949	Asthma	9	rs72821405	6	4714797	T	C	T	C	-0.147365	0.00658373	0.0319978	0.011206	4.76e-06	0.49	FALSE	FALSE	21.2105
genus.Coprobacter.id.949	Asthma	10	rs74919520	2	32242452	G	A	G	A	0.125703	-0.00401846	0.0276296	0.00977249	5.76e-06	0.65	FALSE	FALSE	20.6987
genus.Coprobacter.id.949	Asthma	11	rs76001613	4	3852385	C	G	C	G	0.21591	0.0106373	0.0493019	0.0120339	9.13e-06	0.35	TRUE	TRUE	19.1788
genus.Odoribacter.id.952	Asthma	1	rs10093869	8	1266824	A	G	A	G	-0.0577795	0.00704268	0.0125389	0.00657739	3.67e-06	0.23	FALSE	FALSE	21.2337
genus.Odoribacter.id.952	Asthma	2	rs10423795	19	49523088	C	T	C	T	0.0550695	0.00289726	0.0121164	0.00632299	6.58e-06	0.72	FALSE	FALSE	20.6573
genus.Odoribacter.id.952	Asthma	3	rs503751	15	58063881	C	G	C	G	0.0618294	0.00649941	0.0118887	0.00621607	2.08e-07	0.25	TRUE	TRUE	27.0474
genus.Odoribacter.id.952	Asthma	4	rs6856150	4	11907559	G	A	G	A	0.0881922	0.0364229	0.0194146	0.010508	6.06e-06	0.00061	FALSE	FALSE	20.6349	Outliers
genus.Odoribacter.id.952	Asthma	5	rs74553962	8	69677480	T	G	T	G	0.121449	-0.00173925	0.0264106	0.0127175	9.49e-06	0.98	FALSE	FALSE	21.1461
genus.Odoribacter.id.952	Asthma	6	rs77779484	12	67655943	G	A	G	A	-0.133489	0.00180134	0.0268526	0.0136828	6.56e-07	0.96	FALSE	FALSE	24.7127
genus.Parabacteroides.id.954	Asthma	1	rs114567323	3	52354847	T	C	T	C	0.186478	-0.0281439	0.0405199	0.0145373	5.65e-06	0.073	FALSE	FALSE	21.1795
genus.Parabacteroides.id.954	Asthma	2	rs115602804	3	191572365	G	A	G	A	0.10308	-0.00985701	0.0222736	0.0135045	1.93e-06	0.44	FALSE	FALSE	21.4176
genus.Parabacteroides.id.954	Asthma	3	rs3860755	5	169360155	G	C	G	C	0.0558784	-0.00706813	0.0116625	0.00678084	1.71e-06	0.27	TRUE	TRUE	22.9566
genus.Parabacteroides.id.954	Asthma	4	rs4236095	6	47368687	G	A	G	A	0.0761961	0.00954778	0.0157042	0.00900208	1.93e-06	0.32	FALSE	FALSE	23.5416
genus.Parabacteroides.id.954	Asthma	5	rs60884758	9	2217340	C	T	C	T	-0.0702667	-0.004729	0.0142249	0.00822112	5.71e-07	0.6	FALSE	FALSE	24.4006
genus.Parabacteroides.id.954	Asthma	6	rs6657302	1	85585609	T	C	T	C	-0.10452	0.0143549	0.0225521	0.0132565	9.76e-06	0.26	FALSE	FALSE	21.4794
genus.Parabacteroides.id.954	Asthma	7	rs72893646	2	38037203	A	T	A	T	-0.0715594	0.0123499	0.0156668	0.00851498	8.83e-06	0.15	TRUE	TRUE	20.8629
genus.Parabacteroides.id.954	Asthma	8	rs7298818	12	56396953	C	T	C	T	0.0888832	-0.00178979	0.0200902	0.0110418	8.54e-06	0.89	FALSE	FALSE	19.5736
genus.Alloprevotella.id.961	Asthma	1	rs17380632	3	79794395	A	T	A	T	0.125564	-0.00636905	0.0280409	0.00682551	9.27e-06	0.34	TRUE	TRUE	20.0515
genus.Alloprevotella.id.961	Asthma	2	rs2154444	21	36053643	T	G	T	G	0.138234	0.0164081	0.0308961	0.0078262	8.37e-06	0.03	FALSE	FALSE	20.0182
genus.Alloprevotella.id.961	Asthma	3	rs34619204	21	40993008	G	A	G	A	-0.156037	0.00644877	0.0344392	0.00778927	8.84e-06	0.43	FALSE	FALSE	20.528
genus.Alloprevotella.id.961	Asthma	4	rs4680035	3	152805600	A	G	A	G	-0.119599	-0.00533163	0.0259446	0.00623613	4.99e-06	0.48	FALSE	FALSE	21.2503
genus.Paraprevotella.id.962	Asthma	1	rs140997932	3	149298792	T	C	T	C	-0.162376	-0.000899754	0.0354178	0.0119972	2.11e-06	0.88	FALSE	FALSE	21.0183
genus.Paraprevotella.id.962	Asthma	2	rs145020347	11	114526679	A	G	A	G	-0.12465	-0.0102893	0.0262323	0.00976751	4.03e-06	0.31	FALSE	FALSE	22.5793
genus.Paraprevotella.id.962	Asthma	3	rs17109926	12	71978728	A	G	A	G	-0.0988335	-0.00266878	0.0216172	0.00800785	6.75e-06	0.82	FALSE	FALSE	20.9031
genus.Paraprevotella.id.962	Asthma	4	rs17785622	6	83459314	A	G	A	G	0.248065	-0.0107988	0.0524304	0.012938	1.93e-06	0.4	FALSE	FALSE	22.3855
genus.Paraprevotella.id.962	Asthma	5	rs3008582	1	195971173	T	C	T	C	0.10572	-0.00440262	0.0227246	0.00865279	4.36e-06	0.63	FALSE	FALSE	21.6433
genus.Paraprevotella.id.962	Asthma	6	rs3801748	7	81759508	G	A	G	A	0.0779721	1.94e-05	0.0171691	0.00642693	5.2e-06	0.98	FALSE	FALSE	20.6244
genus.Paraprevotella.id.962	Asthma	7	rs4756632	11	41079703	G	T	G	T	-0.138905	0.00133277	0.0289897	0.0117168	3.82e-06	0.96	FALSE	FALSE	22.9589
genus.Paraprevotella.id.962	Asthma	8	rs4767113	12	114131978	C	T	C	T	0.0882466	0.0021761	0.018382	0.00678053	2.14e-06	0.77	FALSE	FALSE	23.0469
genus.Paraprevotella.id.962	Asthma	9	rs7240324	18	69623804	T	G	T	G	-0.10229	-0.00616907	0.0226948	0.008034	5.96e-06	0.41	FALSE	FALSE	20.315
genus.Paraprevotella.id.962	Asthma	10	rs9602779	13	86162420	A	C	A	C	-0.106692	-0.000638981	0.0220264	0.00791998	6.93e-07	0.9	FALSE	FALSE	23.4627
genus.Alistipes.id.968	Asthma	1	rs11769002	7	62443498	G	A	G	A	-0.0528793	-0.00192669	0.0109389	0.00634736	1.45e-06	0.78	FALSE	FALSE	23.3683
genus.Alistipes.id.968	Asthma	2	rs11958296	5	177755179	A	G	A	G	-0.0981222	-0.00468485	0.0218272	0.0118601	9.3e-06	0.71	FALSE	FALSE	20.2087
genus.Alistipes.id.968	Asthma	3	rs12990744	2	178000949	C	T	C	T	-0.0776618	-0.000163525	0.0172986	0.0096715	8.21e-06	0.94	FALSE	FALSE	20.1556
genus.Alistipes.id.968	Asthma	4	rs2290844	10	127787142	C	T	C	T	0.0813969	-0.00576211	0.0191632	0.0117256	9.1e-06	0.66	FALSE	FALSE	18.0418
genus.Alistipes.id.968	Asthma	5	rs2875322	11	130887552	T	C	T	C	-0.0580945	0.0156625	0.0131432	0.00766876	8.78e-06	0.041	FALSE	FALSE	19.5373
genus.Alistipes.id.968	Asthma	6	rs34417064	17	52776479	A	G	A	G	-0.048202	-0.00405365	0.0106868	0.00619966	7.01e-06	0.47	FALSE	FALSE	20.3437
genus.Alistipes.id.968	Asthma	7	rs4810359	20	41191335	A	G	A	G	-0.0652428	0.0155346	0.0146155	0.00849253	7.5e-06	0.066	FALSE	FALSE	19.9267
genus.Alistipes.id.968	Asthma	8	rs62576416	9	112120264	T	C	T	C	0.0492647	-0.00502076	0.0109733	0.00635608	7.5e-06	0.4	FALSE	FALSE	20.1557
genus.Alistipes.id.968	Asthma	9	rs67281112	7	135778919	G	C	G	C	0.0634575	-0.00984774	0.0137846	0.00751097	3.92e-06	0.18	TRUE	TRUE	21.1923
genus.Alistipes.id.968	Asthma	10	rs67705352	1	19790706	T	G	T	G	-0.0532404	0.0158791	0.0110864	0.00643325	1.65e-06	0.01	FALSE	FALSE	23.0622
genus.Alistipes.id.968	Asthma	11	rs8130320	21	40580258	A	G	A	G	-0.049002	-0.0163703	0.010717	0.00624601	4.84e-06	0.0079	FALSE	FALSE	20.9064	Outliers
genus.Lactobacillus.id.1837	Asthma	1	rs11674854	2	28903275	C	T	C	T	-0.0852686	0.0118193	0.0176504	0.00638379	1.59e-06	0.067	FALSE	FALSE	23.3384
genus.Lactobacillus.id.1837	Asthma	2	rs16861661	1	18501459	G	A	G	A	-0.183147	0.0104728	0.038148	0.0120788	1.28e-06	0.39	FALSE	FALSE	23.0492
genus.Lactobacillus.id.1837	Asthma	3	rs328312	16	73890910	T	A	T	A	0.0815092	-0.018635	0.0169441	0.00622963	1.41e-06	0.0034	TRUE	TRUE	23.1406
genus.Lactobacillus.id.1837	Asthma	4	rs6092149	20	54192992	A	T	A	T	-0.0801344	-2.54e-05	0.017149	0.00627098	3.29e-06	0.9	TRUE	TRUE	21.8355
genus.Lactobacillus.id.1837	Asthma	5	rs62314653	4	109896462	C	A	C	A	0.187692	0.0307486	0.0394585	0.0138928	2.24e-06	0.024	FALSE	FALSE	22.6262
genus.Lactobacillus.id.1837	Asthma	6	rs7399658	13	23834968	G	A	G	A	-0.107134	0.00324678	0.0221883	0.00772973	3.12e-06	0.76	FALSE	FALSE	23.3134
genus.Lactobacillus.id.1837	Asthma	7	rs75127669	6	151027636	C	A	C	A	0.139784	-0.00192755	0.0310414	0.0116287	6.83e-06	0.82	FALSE	FALSE	20.2783
genus.Lactobacillus.id.1837	Asthma	8	rs768253	8	69010103	T	G	T	G	-0.079195	-0.00432991	0.0171791	0.0063444	4.25e-06	0.52	FALSE	FALSE	21.2518
genus.Lactobacillus.id.1837	Asthma	9	rs77478751	3	173151665	A	G	A	G	-0.219886	-0.000742748	0.0475759	0.0125228	7.33e-06	0.9	FALSE	FALSE	21.3609
genus.Lactococcus.id.1851	Asthma	1	rs123059	17	2699935	T	C	T	C	-0.13671	0.0102594	0.0274694	0.00734952	1.27e-06	0.13	FALSE	FALSE	24.7686
genus.Lactococcus.id.1851	Asthma	2	rs12621813	2	31266049	G	A	G	A	0.108423	-0.0117125	0.0239978	0.00674225	6.61e-06	0.082	FALSE	FALSE	20.4125
genus.Lactococcus.id.1851	Asthma	3	rs17168302	7	14650221	G	A	G	A	0.191857	0.022471	0.0424761	0.0125604	6.29e-06	0.089	FALSE	FALSE	20.4016
genus.Lactococcus.id.1851	Asthma	4	rs2293361	2	54114864	C	T	C	T	-0.199221	0.0159624	0.0430969	0.0130212	1.4e-06	0.25	FALSE	FALSE	21.3687
genus.Lactococcus.id.1851	Asthma	5	rs34757988	18	64699550	G	C	G	C	0.122294	-0.00780634	0.0228976	0.00637193	8.95e-08	0.25	TRUE	TRUE	28.5252
genus.Lactococcus.id.1851	Asthma	6	rs55910161	10	71518643	C	T	C	T	0.146426	-0.00079769	0.0307367	0.00858054	2.36e-06	0.83	FALSE	FALSE	22.6946
genus.Streptococcus.id.1853	Asthma	1	rs10028567	4	53657577	C	T	C	T	-0.0921167	-0.00278081	0.0191881	0.0107264	7.3e-06	0.79	FALSE	FALSE	23.0469
genus.Streptococcus.id.1853	Asthma	2	rs10448310	9	93556174	A	G	A	G	-0.0517935	-0.0143198	0.0111324	0.0062399	3.31e-06	0.015	FALSE	FALSE	21.6459
genus.Streptococcus.id.1853	Asthma	3	rs11110281	12	100584014	T	C	T	C	-0.137519	0.0249977	0.0227398	0.0127231	2.58e-09	0.062	FALSE	FALSE	36.5722
genus.Streptococcus.id.1853	Asthma	4	rs11720390	3	94103591	G	A	G	A	0.107024	0.00999386	0.0228121	0.0115812	3.59e-06	0.39	FALSE	FALSE	22.0105
genus.Streptococcus.id.1853	Asthma	5	rs11764382	7	46774896	A	G	A	G	-0.0695345	-0.00722994	0.0143671	0.00802912	1.29e-06	0.35	FALSE	FALSE	23.424
genus.Streptococcus.id.1853	Asthma	6	rs17708276	8	10199548	A	G	A	G	-0.0793955	0.0242227	0.0170628	0.00962749	3.04e-06	0.016	FALSE	FALSE	21.6518
genus.Streptococcus.id.1853	Asthma	7	rs1918540	11	131649446	G	A	G	A	0.059639	-0.000793675	0.0128148	0.00717466	2.44e-06	0.86	FALSE	FALSE	21.6589
genus.Streptococcus.id.1853	Asthma	8	rs2370083	14	97526750	G	T	G	T	-0.0816836	0.00668278	0.0185851	0.0101954	9.75e-06	0.48	FALSE	FALSE	19.317
genus.Streptococcus.id.1853	Asthma	9	rs395407	5	169689604	G	C	G	C	-0.0792781	-0.0150505	0.0173697	0.00867055	4.37e-06	0.074	TRUE	TRUE	20.8315
genus.Streptococcus.id.1853	Asthma	10	rs4968759	17	61298020	A	G	A	G	-0.0515109	-0.00801936	0.0112068	0.00625379	3.78e-06	0.17	FALSE	FALSE	21.1268
genus.Streptococcus.id.1853	Asthma	11	rs57646748	4	37452858	G	A	G	A	-0.0907696	-0.0133064	0.0200344	0.0121224	5.48e-06	0.25	FALSE	FALSE	20.527
genus.Streptococcus.id.1853	Asthma	12	rs6806351	3	132058723	T	C	T	C	-0.0633829	0.0183875	0.0136647	0.00736797	4.94e-06	0.012	FALSE	FALSE	21.515
genus.Streptococcus.id.1853	Asthma	13	rs71481756	10	8102404	T	G	T	G	0.0931048	-0.038968	0.0207949	0.0107082	6.51e-06	0.00027	FALSE	FALSE	20.0461	Outliers
genus.Streptococcus.id.1853	Asthma	14	rs72739637	15	41663393	A	G	A	G	0.0959942	0.00536016	0.0193213	0.00983641	1.03e-06	0.58	FALSE	FALSE	24.6842
genus.Clostridiumsensustricto1.id.1873	Asthma	1	rs115807074	5	84997131	A	G	A	G	-0.22736	-0.011478	0.0492575	0.0147646	4.32e-06	0.51	FALSE	FALSE	21.305
genus.Clostridiumsensustricto1.id.1873	Asthma	2	rs11586026	1	83252771	A	T	A	T	0.110967	-0.0180424	0.0250498	0.0123976	8.85e-06	0.11	TRUE	TRUE	19.6236
genus.Clostridiumsensustricto1.id.1873	Asthma	3	rs116847295	12	43485015	C	T	C	T	0.110021	-0.00384332	0.0246032	0.0132045	4.58e-06	0.77	FALSE	FALSE	19.9974
genus.Clostridiumsensustricto1.id.1873	Asthma	4	rs12341505	9	136710881	G	A	G	A	0.0810718	0.00756956	0.0180121	0.00889998	4.82e-06	0.38	FALSE	FALSE	20.2586
genus.Clostridiumsensustricto1.id.1873	Asthma	5	rs12490337	3	111482845	C	G	C	G	-0.0616879	0.00661885	0.0137581	0.00725102	7.49e-06	0.39	TRUE	TRUE	20.104
genus.Clostridiumsensustricto1.id.1873	Asthma	6	rs2795528	10	43270264	G	A	G	A	-0.184315	-0.0133931	0.0392204	0.0132797	2.72e-06	0.32	FALSE	FALSE	22.0849
genus.Clostridiumsensustricto1.id.1873	Asthma	7	rs550843	6	165722832	T	C	T	C	-0.0783246	0.00109524	0.0169209	0.00954049	2.05e-06	0.85	FALSE	FALSE	21.4263
genus.Anaerostipes.id.1991	Asthma	1	rs10502061	11	105615253	A	G	A	G	0.0835752	0.00840794	0.0192017	0.0112982	7.94e-06	0.4	FALSE	FALSE	18.9442
genus.Anaerostipes.id.1991	Asthma	2	rs2014785	3	171100102	T	C	T	C	0.0515687	-0.00654846	0.0112199	0.00649037	4.68e-06	0.31	FALSE	FALSE	21.125
genus.Anaerostipes.id.1991	Asthma	3	rs2396460	2	228018671	T	C	T	C	-0.0512653	0.00281184	0.0109555	0.00628142	2.91e-06	0.7	FALSE	FALSE	21.8967
genus.Anaerostipes.id.1991	Asthma	4	rs3900776	9	13525082	G	A	G	A	-0.110013	0.0186384	0.0236302	0.0120881	2.75e-06	0.14	FALSE	FALSE	21.6748
genus.Anaerostipes.id.1991	Asthma	5	rs62157625	2	142774333	T	C	T	C	0.088573	0.0154176	0.0185548	0.00984834	1.45e-06	0.1	FALSE	FALSE	22.7872
genus.Anaerostipes.id.1991	Asthma	6	rs62215703	21	25873624	G	A	G	A	0.0644965	0.00416493	0.0136702	0.00767336	1.98e-06	0.53	FALSE	FALSE	22.2599
genus.Anaerostipes.id.1991	Asthma	7	rs6474958	9	1582701	A	G	A	G	-0.0500065	-0.0074744	0.0112001	0.00629529	6.74e-06	0.24	FALSE	FALSE	19.9347
genus.Anaerostipes.id.1991	Asthma	8	rs6854026	4	169690814	T	C	T	C	-0.0508482	0.00274481	0.0109075	0.00621309	3.2e-06	0.64	FALSE	FALSE	21.732
genus.Anaerostipes.id.1991	Asthma	9	rs7193624	16	77574020	C	T	C	T	0.0750642	-0.00473046	0.0150723	0.00868839	5.35e-07	0.69	FALSE	FALSE	24.803
genus.Anaerostipes.id.1991	Asthma	10	rs78735375	19	1497547	A	C	A	C	-0.137429	0.018553	0.0305304	0.0135441	5.33e-06	0.16	FALSE	FALSE	20.2623
genus.Blautia.id.1992	Asthma	1	rs117001700	7	68396262	T	C	T	C	0.196414	0.0172682	0.0441122	0.0138124	8.84e-06	0.19	FALSE	FALSE	19.8257
genus.Blautia.id.1992	Asthma	2	rs16892041	6	9298640	T	C	T	C	-0.0622605	0.0090763	0.0141804	0.0085983	8.82e-06	0.29	FALSE	FALSE	19.2774
genus.Blautia.id.1992	Asthma	3	rs682885	11	87805911	A	G	A	G	-0.0493376	0.00126955	0.0107359	0.00633304	4.49e-06	0.81	FALSE	FALSE	21.1194
genus.Blautia.id.1992	Asthma	4	rs72973581	19	1043103	A	G	A	G	0.125169	-0.00243334	0.0265408	0.0130512	1.74e-06	0.72	FALSE	FALSE	22.2416
genus.Blautia.id.1992	Asthma	5	rs7860714	9	1866537	A	G	A	G	-0.0502178	0.00458654	0.0109853	0.00662149	4.09e-06	0.41	FALSE	FALSE	20.8975
genus.Butyrivibrio.id.1993	Asthma	1	rs1007475	6	148403405	G	T	G	T	0.118065	0.000652053	0.0261271	0.00671655	7.92e-06	0.96	FALSE	FALSE	20.4204
genus.Butyrivibrio.id.1993	Asthma	2	rs11761679	7	150596929	T	C	T	C	0.154775	-0.0104559	0.0321539	0.00827016	2.2e-06	0.21	FALSE	FALSE	23.1705
genus.Butyrivibrio.id.1993	Asthma	3	rs142855850	10	22587900	A	G	A	G	0.205013	0.00238851	0.0457138	0.0102395	6.86e-06	0.81	FALSE	FALSE	20.1127
genus.Butyrivibrio.id.1993	Asthma	4	rs16934069	9	119693164	T	C	T	C	-0.133784	-0.0142961	0.0299444	0.00778239	8.86e-06	0.091	FALSE	FALSE	19.9609
genus.Butyrivibrio.id.1993	Asthma	5	rs17163238	5	128976021	G	A	G	A	0.140987	0.00472363	0.0309117	0.00768402	5.51e-06	0.53	FALSE	FALSE	20.8023
genus.Butyrivibrio.id.1993	Asthma	6	rs4537857	13	27292666	T	C	T	C	-0.12459	-0.0017768	0.0260992	0.00679992	1.8e-06	0.78	FALSE	FALSE	22.7882
genus.Butyrivibrio.id.1993	Asthma	7	rs486484	20	811507	A	G	A	G	-0.108349	-0.000493374	0.0240008	0.00621324	6.61e-06	0.99	FALSE	FALSE	20.3796
genus.Butyrivibrio.id.1993	Asthma	8	rs4928024	3	54288503	A	G	A	G	-0.17471	0.0238956	0.0389333	0.0106009	8.19e-06	0.025	FALSE	FALSE	20.137
genus.Butyrivibrio.id.1993	Asthma	9	rs72723662	14	76065563	C	T	C	T	0.224078	-0.0145941	0.0449336	0.0111977	7.86e-07	0.2	FALSE	FALSE	24.8689
genus.Butyrivibrio.id.1993	Asthma	10	rs7412979	1	235580646	C	G	C	G	0.186779	-0.0290629	0.0389112	0.00992419	1.71e-06	0.0035	TRUE	TRUE	23.0412
genus.Butyrivibrio.id.1993	Asthma	11	rs74622183	14	34150977	A	G	A	G	-0.201027	0.0128699	0.0428204	0.0115295	2.46e-06	0.25	FALSE	FALSE	22.0398
genus.Butyrivibrio.id.1993	Asthma	12	rs77356209	18	10267733	T	C	T	C	0.216874	-0.00133267	0.0483299	0.0127718	6.66e-06	0.91	FALSE	FALSE	20.1365
genus.Butyrivibrio.id.1993	Asthma	13	rs7763512	6	21960091	G	A	G	A	0.119846	0.000267564	0.0253367	0.00631236	3.11e-06	0.94	FALSE	FALSE	22.374
genus.Dorea.id.1997	Asthma	1	rs12216169	6	116078810	T	A	T	A	0.0881722	0.0163814	0.0193683	0.0108649	5.33e-06	0.12	TRUE	TRUE	20.7243
genus.Dorea.id.1997	Asthma	2	rs345219	3	6826520	T	G	T	G	-0.0497368	-0.00316324	0.0112621	0.00652572	8.8e-06	0.65	FALSE	FALSE	19.5038
genus.Dorea.id.1997	Asthma	3	rs4793307	17	70733523	C	T	C	T	0.0574165	0.0112179	0.0122472	0.0070407	4.01e-06	0.11	FALSE	FALSE	21.9787
genus.Dorea.id.1997	Asthma	4	rs62503162	8	15768657	A	G	A	G	-0.0974091	0.00409937	0.0194379	0.0108739	7.47e-07	0.67	FALSE	FALSE	25.1131
genus.Dorea.id.1997	Asthma	5	rs62583469	9	106815466	T	A	T	A	-0.0634136	0.00254146	0.0142227	0.00774198	5.78e-06	0.7	TRUE	TRUE	19.8793
genus.Dorea.id.1997	Asthma	6	rs73729431	6	25078050	C	T	C	T	-0.13745	-0.0414673	0.0299983	0.0137729	3.17e-06	0.0022	FALSE	FALSE	20.9941
genus.Howardella.id.2000	Asthma	1	rs12452946	17	17253288	A	G	A	G	-0.105833	-0.000417867	0.0228941	0.00622552	3.8e-06	0.99	FALSE	FALSE	21.3696
genus.Howardella.id.2000	Asthma	2	rs1484873	18	43206985	A	G	A	G	-0.227831	-0.00453316	0.046335	0.0137828	2.56e-06	0.65	FALSE	FALSE	24.1773
genus.Howardella.id.2000	Asthma	3	rs17167098	7	133154356	G	A	G	A	-0.169366	0.000789315	0.0352068	0.00884078	1.12e-06	0.94	FALSE	FALSE	23.1419
genus.Howardella.id.2000	Asthma	4	rs2154047	14	95452797	C	A	C	A	-0.192557	-0.00952092	0.0420093	0.0111202	9.97e-06	0.31	FALSE	FALSE	21.0101
genus.Howardella.id.2000	Asthma	5	rs36081916	7	93527414	T	C	T	C	-0.18123	0.010145	0.0402987	0.0104067	4.7e-06	0.36	FALSE	FALSE	20.2244
genus.Howardella.id.2000	Asthma	6	rs609430	4	169178315	T	G	T	G	-0.112045	-0.00694411	0.0239328	0.006565	3.34e-06	0.29	FALSE	FALSE	21.918
genus.Howardella.id.2000	Asthma	7	rs61771805	1	72972799	A	T	A	T	-0.136779	-0.00825521	0.0296811	0.0075525	4.03e-06	0.27	TRUE	TRUE	21.2362
genus.Howardella.id.2000	Asthma	8	rs672217	18	60125134	G	A	G	A	0.164146	0.0074478	0.0349993	0.00921221	3.52e-06	0.49	FALSE	FALSE	21.9959
genus.Howardella.id.2000	Asthma	9	rs901099	11	77901287	T	G	T	G	-0.12718	0.00768013	0.0250924	0.00677112	6.53e-07	0.22	FALSE	FALSE	25.6894
genus.Lachnospira.id.2004	Asthma	1	rs13157098	5	176802250	A	G	A	G	-0.0768058	0.0310791	0.0155312	0.00869732	5.99e-07	0.00042	FALSE	FALSE	24.4556
genus.Lachnospira.id.2004	Asthma	2	rs2326833	6	6893668	C	G	C	G	-0.078495	-0.00892031	0.017109	0.00949527	4.6e-06	0.33	TRUE	TRUE	21.0491
genus.Lachnospira.id.2004	Asthma	3	rs4686798	3	186445436	T	C	T	C	0.0531826	-0.00283622	0.0113747	0.00640928	2.74e-06	0.57	FALSE	FALSE	21.8603
genus.Lachnospira.id.2004	Asthma	4	rs4923324	11	25962890	G	A	G	A	-0.0617321	0.00668626	0.0133387	0.00725349	2.44e-06	0.37	FALSE	FALSE	21.4189
genus.Marvinbryantia.id.2005	Asthma	1	rs11620597	13	86079090	T	C	T	C	0.119479	0.0156113	0.0271688	0.0124954	7.8e-06	0.27	FALSE	FALSE	19.3395
genus.Marvinbryantia.id.2005	Asthma	2	rs11645029	16	5938448	G	C	G	C	-0.060618	-0.00376418	0.0131551	0.00626524	4.15e-06	0.64	TRUE	TRUE	21.2331
genus.Marvinbryantia.id.2005	Asthma	3	rs1187983	1	58441860	C	T	C	T	-0.0935456	0.00896476	0.0193174	0.00906609	2.02e-06	0.29	FALSE	FALSE	23.4502
genus.Marvinbryantia.id.2005	Asthma	4	rs146541147	19	4542097	G	A	G	A	0.118845	0.00855789	0.0268423	0.0125393	6.86e-06	0.5	FALSE	FALSE	19.6031
genus.Marvinbryantia.id.2005	Asthma	5	rs2724813	10	12516924	A	G	A	G	-0.0840769	0.00611915	0.0167551	0.00815925	6.28e-07	0.48	FALSE	FALSE	25.1803
genus.Marvinbryantia.id.2005	Asthma	6	rs2842896	6	132881664	C	T	C	T	-0.0649396	-0.00248264	0.0131146	0.00635181	7.25e-07	0.64	FALSE	FALSE	24.5192
genus.Marvinbryantia.id.2005	Asthma	7	rs2863363	3	166039765	A	G	A	G	0.0634861	0.0102259	0.0136323	0.00644318	3.11e-06	0.11	FALSE	FALSE	21.688
genus.Marvinbryantia.id.2005	Asthma	8	rs61884471	11	45826561	G	A	G	A	0.124426	-0.000155449	0.0248431	0.0118987	1.01e-06	0.99	FALSE	FALSE	25.0849
genus.Marvinbryantia.id.2005	Asthma	9	rs72948274	11	79518683	A	C	A	C	-0.126354	-0.00170206	0.0272212	0.0132458	3.26e-06	0.89	FALSE	FALSE	21.5459
genus.Roseburia.id.2012	Asthma	1	rs116270582	4	119349	T	A	T	A	-0.153844	0.0056949	0.0329324	0.0127058	1.2e-06	0.57	TRUE	TRUE	21.823
genus.Roseburia.id.2012	Asthma	2	rs12740451	1	95178974	T	C	T	C	0.0697527	-0.00934426	0.0153607	0.00896407	7.34e-06	0.32	FALSE	FALSE	20.6205
genus.Roseburia.id.2012	Asthma	3	rs16910295	11	12009569	T	C	T	C	-0.0980434	0.000174036	0.020957	0.0120567	2.91e-06	0.96	FALSE	FALSE	21.8867
genus.Roseburia.id.2012	Asthma	4	rs2943022	5	89598914	T	C	T	C	0.0493786	-0.0102206	0.0106763	0.00626917	4.11e-06	0.1	FALSE	FALSE	21.3911
genus.Roseburia.id.2012	Asthma	5	rs302266	1	194183650	T	C	T	C	-0.0777312	-0.00512111	0.0172985	0.00988343	8.13e-06	0.58	FALSE	FALSE	20.1917
genus.Roseburia.id.2012	Asthma	6	rs329182	5	125076494	T	C	T	C	0.0690327	0.00331929	0.0152884	0.00892272	5.9e-06	0.68	FALSE	FALSE	20.3885
genus.Roseburia.id.2012	Asthma	7	rs4748237	10	16051097	G	C	G	C	0.0488326	0.000822123	0.0106404	0.00625058	4.67e-06	0.75	TRUE	TRUE	21.0621
genus.Roseburia.id.2012	Asthma	8	rs55858165	15	86512809	A	C	A	C	0.179284	-0.0224442	0.0404954	0.0138217	9.99e-06	0.11	FALSE	FALSE	19.6008
genus.Roseburia.id.2012	Asthma	9	rs57466170	15	37859065	C	T	C	T	0.0741405	-0.00238091	0.0171601	0.0109583	8.3e-06	0.95	FALSE	FALSE	18.6669
genus.Roseburia.id.2012	Asthma	10	rs6930661	6	12774611	C	T	C	T	-0.0961587	0.00651603	0.0204975	0.0118293	2.48e-06	0.59	FALSE	FALSE	22.0078
genus.Roseburia.id.2012	Asthma	11	rs75326254	6	166170836	C	T	C	T	-0.104628	0.00521349	0.0230897	0.0127102	7.5e-06	0.69	FALSE	FALSE	20.5332
genus.Roseburia.id.2012	Asthma	12	rs78753150	5	144135655	A	C	A	C	0.0968739	0.0208843	0.0214067	0.0130151	9.98e-06	0.092	FALSE	FALSE	20.4793
genus.Roseburia.id.2012	Asthma	13	rs9300744	13	103117486	C	T	C	T	-0.0588452	0.00109912	0.0126228	0.0073236	4.75e-06	0.89	FALSE	FALSE	21.7326
genus.Peptococcus.id.2037	Asthma	1	rs10031059	4	35358594	T	C	T	C	-0.121167	0.00343041	0.0225844	0.0073526	1.24e-07	0.77	FALSE	FALSE	28.7838
genus.Peptococcus.id.2037	Asthma	2	rs11001941	10	78716030	G	A	G	A	-0.195611	-0.0101396	0.0392217	0.0125404	1.33e-06	0.42	FALSE	FALSE	24.8734
genus.Peptococcus.id.2037	Asthma	3	rs11030569	11	4019788	A	T	A	T	-0.17402	-0.00700596	0.0374133	0.0120427	3.13e-06	0.63	TRUE	TRUE	21.6345
genus.Peptococcus.id.2037	Asthma	4	rs34282744	15	75073172	G	C	G	C	0.191797	-0.000962766	0.0399832	0.0132135	1.84e-06	0.91	TRUE	TRUE	23.0107
genus.Peptococcus.id.2037	Asthma	5	rs36121075	20	43118017	A	G	A	G	-0.14067	-0.00646878	0.030628	0.00988541	6.99e-06	0.56	FALSE	FALSE	21.0944
genus.Peptococcus.id.2037	Asthma	6	rs413827	14	57985112	G	A	G	A	0.110229	0.0108023	0.0237523	0.00768141	3.3e-06	0.14	FALSE	FALSE	21.5369
genus.Peptococcus.id.2037	Asthma	7	rs5770862	22	50973113	T	C	T	C	0.162018	-0.00597961	0.0356813	0.0118431	3.22e-06	0.63	FALSE	FALSE	20.6179
genus.Peptococcus.id.2037	Asthma	8	rs6918730	6	99020289	G	A	G	A	0.135311	0.00168048	0.0289742	0.00982123	1.15e-06	0.86	FALSE	FALSE	21.8092
genus.Peptococcus.id.2037	Asthma	9	rs74592222	1	75971700	G	A	G	A	0.137957	-0.00312364	0.0302965	0.010059	8.55e-06	0.77	FALSE	FALSE	20.7349
genus.Peptococcus.id.2037	Asthma	10	rs75754569	3	17793504	C	G	C	G	0.181434	0.0217476	0.0319429	0.0105003	1.1e-08	0.04	TRUE	TRUE	32.2619
genus.Peptococcus.id.2037	Asthma	11	rs7766680	6	162239191	G	C	G	C	0.0976832	0.00267676	0.0214155	0.0069037	3.51e-06	0.63	TRUE	TRUE	20.8058
genus.Peptococcus.id.2037	Asthma	12	rs77681628	13	91182556	C	T	C	T	0.200307	0.00529729	0.0387328	0.0128516	2.69e-07	0.78	FALSE	FALSE	26.7446
genus.Anaerofilum.id.2053	Asthma	1	rs10794359	11	1051715	T	C	T	C	-0.0953524	0.0081013	0.02006	0.0063356	2.23e-06	0.25	FALSE	FALSE	22.5945
genus.Anaerofilum.id.2053	Asthma	2	rs17012738	2	76698142	T	G	T	G	0.0903417	-0.00760239	0.0200239	0.00623978	7.24e-06	0.24	FALSE	FALSE	20.3553
genus.Anaerofilum.id.2053	Asthma	3	rs17096874	14	30991358	C	T	C	T	-0.126337	0.00915781	0.0268919	0.00834593	2.86e-06	0.24	FALSE	FALSE	22.0708
genus.Anaerofilum.id.2053	Asthma	4	rs356049	17	6450532	G	A	G	A	0.132603	-0.00280191	0.0289802	0.00902491	6.56e-06	0.7	FALSE	FALSE	20.9365
genus.Anaerofilum.id.2053	Asthma	5	rs712981	3	129686434	A	C	A	C	0.10076	0.00418496	0.0202902	0.00633145	6.83e-07	0.5	FALSE	FALSE	24.6603
genus.Anaerofilum.id.2053	Asthma	6	rs79598899	2	191139151	C	T	C	T	0.182586	-0.0220688	0.0357284	0.0112507	3.75e-07	0.062	FALSE	FALSE	26.1159
genus.Anaerofilum.id.2053	Asthma	7	rs816292	12	117811409	T	C	T	C	-0.113003	-0.00114351	0.02204	0.0070605	2.64e-07	0.97	FALSE	FALSE	26.2877
genus.Anaerofilum.id.2053	Asthma	8	rs9299345	9	104339812	T	C	T	C	-0.1364	0.00373043	0.0302372	0.00912847	8.04e-06	0.61	FALSE	FALSE	20.349
genus.Anaerotruncus.id.2054	Asthma	1	rs115414803	4	88163243	A	C	A	C	-0.144356	-0.00546031	0.0317524	0.0145333	6.83e-06	0.64	FALSE	FALSE	20.6688
genus.Anaerotruncus.id.2054	Asthma	2	rs1272208	9	78630894	G	T	G	T	-0.0611743	-0.00186275	0.0129831	0.00734912	4.28e-06	0.85	FALSE	FALSE	22.2015
genus.Anaerotruncus.id.2054	Asthma	3	rs1431492	3	150855371	C	T	C	T	-0.0654996	0.00925168	0.0146188	0.00821316	7.36e-06	0.25	FALSE	FALSE	20.0749
genus.Anaerotruncus.id.2054	Asthma	4	rs17734739	2	211663702	T	C	T	C	0.0660052	0.00742598	0.014908	0.00809539	7.43e-06	0.35	FALSE	FALSE	19.6027
genus.Anaerotruncus.id.2054	Asthma	5	rs7155595	14	77502546	C	A	C	A	0.0539336	-0.00851858	0.0118903	0.00663435	7.55e-06	0.19	FALSE	FALSE	20.5747
genus.Anaerotruncus.id.2054	Asthma	6	rs9347879	6	165015261	T	C	T	C	0.050618	0.00225359	0.011049	0.00620646	4.22e-06	0.88	FALSE	FALSE	20.9877
genus.Butyricicoccus.id.2055	Asthma	1	rs10084203	2	191304149	A	G	A	G	0.0549699	-0.00846795	0.0123563	0.00715279	8.59e-06	0.25	FALSE	FALSE	19.7913
genus.Butyricicoccus.id.2055	Asthma	2	rs12034718	1	67379595	A	G	A	G	0.0701199	-0.0109446	0.0158214	0.00869346	9.58e-06	0.24	FALSE	FALSE	19.6424
genus.Butyricicoccus.id.2055	Asthma	3	rs12585793	13	27018240	T	C	T	C	-0.262206	-0.0202546	0.0564729	0.0153255	5.79e-06	0.22	FALSE	FALSE	21.5579
genus.Butyricicoccus.id.2055	Asthma	4	rs4962426	10	126908208	G	T	G	T	0.0614216	-0.00250113	0.0135979	0.00750092	7.38e-06	0.78	FALSE	FALSE	20.4032
genus.Butyricicoccus.id.2055	Asthma	5	rs62478070	7	157688150	T	G	T	G	0.224039	-0.012602	0.0494959	0.0140862	5.94e-06	0.36	FALSE	FALSE	20.4885
genus.Butyricicoccus.id.2055	Asthma	6	rs7322368	13	100213990	T	C	T	C	0.0815733	-0.0363083	0.0183167	0.0105925	5.52e-06	0.0011	FALSE	FALSE	19.8337
genus.Butyricicoccus.id.2055	Asthma	7	rs75238760	18	22899113	T	A	T	A	0.0619423	-0.0107974	0.0139942	0.00779655	6.8e-06	0.21	TRUE	TRUE	19.592
genus.Faecalibacterium.id.2057	Asthma	1	rs114946999	2	37125235	C	T	C	T	-0.0861565	-0.00309735	0.01896	0.0105775	5.7e-06	0.83	FALSE	FALSE	20.6489
genus.Faecalibacterium.id.2057	Asthma	2	rs11776390	8	38593645	T	C	T	C	-0.078354	-0.00461391	0.017183	0.00980793	6.4e-06	0.61	FALSE	FALSE	20.7932
genus.Faecalibacterium.id.2057	Asthma	3	rs12320842	12	83502773	C	G	C	G	0.094833	0.00427252	0.0163962	0.00987811	7.57e-09	0.63	TRUE	TRUE	33.4527
genus.Faecalibacterium.id.2057	Asthma	4	rs12753492	1	14201546	A	C	A	C	0.0641305	0.00199592	0.0149933	0.00850099	8.8e-06	0.8	FALSE	FALSE	18.295
genus.Faecalibacterium.id.2057	Asthma	5	rs28376661	15	47404021	C	G	C	G	0.0504817	0.000974409	0.0109368	0.00636493	3.66e-06	0.99	TRUE	TRUE	21.3053
genus.Faecalibacterium.id.2057	Asthma	6	rs61875484	10	128614990	C	G	C	G	0.0817953	0.0170096	0.018369	0.0106485	9.18e-06	0.12	TRUE	TRUE	19.8282
genus.Faecalibacterium.id.2057	Asthma	7	rs6910935	6	131587157	A	G	A	G	0.134864	-0.0160899	0.0277032	0.0130958	1.38e-06	0.21	FALSE	FALSE	23.6991
genus.Faecalibacterium.id.2057	Asthma	8	rs75499067	16	6099863	C	T	C	T	0.227585	-0.0132582	0.0465522	0.0142347	1.76e-06	0.36	FALSE	FALSE	23.9004
genus.Faecalibacterium.id.2057	Asthma	9	rs79656633	1	111036827	T	C	T	C	0.145631	0.0331071	0.0323019	0.014662	8.14e-06	0.023	FALSE	FALSE	20.3259
genus.Flavonifractor.id.2059	Asthma	1	rs114873521	5	168218403	C	T	C	T	-0.130067	0.00485864	0.0294087	0.0126412	7.13e-06	0.77	FALSE	FALSE	19.5605
genus.Flavonifractor.id.2059	Asthma	2	rs11642826	16	6696929	G	C	G	C	0.14686	0.0188437	0.0325191	0.0136961	6.65e-06	0.15	TRUE	TRUE	20.3954
genus.Flavonifractor.id.2059	Asthma	3	rs11811696	1	237351354	T	C	T	C	-0.116063	0.00185313	0.0241012	0.0108012	2.07e-06	0.83	FALSE	FALSE	23.1904
genus.Flavonifractor.id.2059	Asthma	4	rs6761463	2	50201547	G	C	G	C	-0.083392	0.00425281	0.0184596	0.00837799	8.11e-06	0.65	TRUE	TRUE	20.4081
genus.Flavonifractor.id.2059	Asthma	5	rs806808	10	32381186	T	C	T	C	0.0667272	0.0061824	0.0136557	0.0061953	1.18e-06	0.32	FALSE	FALSE	23.8767
genus.Intestinimonas.id.2062	Asthma	1	rs1000888	13	23343542	C	G	C	G	-0.0585038	0.00870607	0.013219	0.00636439	9.71e-06	0.17	TRUE	TRUE	19.5871
genus.Intestinimonas.id.2062	Asthma	2	rs10262702	7	66890843	T	C	T	C	0.0918017	-0.0119984	0.0194885	0.00938253	2.06e-06	0.19	FALSE	FALSE	22.1894
genus.Intestinimonas.id.2062	Asthma	3	rs11258178	10	13124513	A	G	A	G	0.0660742	0.0118327	0.0134139	0.00641705	6.98e-07	0.051	FALSE	FALSE	24.2636
genus.Intestinimonas.id.2062	Asthma	4	rs12226153	11	94364293	A	G	A	G	-0.151142	0.0137726	0.0306922	0.0131715	5.12e-07	0.27	FALSE	FALSE	24.2502
genus.Intestinimonas.id.2062	Asthma	5	rs12566247	1	43767569	T	A	T	A	0.0637084	0.00222459	0.0135355	0.00655568	2.19e-06	0.8	TRUE	TRUE	22.1535
genus.Intestinimonas.id.2062	Asthma	6	rs17067892	8	3763540	C	T	C	T	0.107194	-0.00513632	0.0250013	0.0121127	6.38e-06	0.49	FALSE	FALSE	18.3828
genus.Intestinimonas.id.2062	Asthma	7	rs4113676	20	6218922	A	C	A	C	-0.218507	-0.000601612	0.0490152	0.0145351	7.42e-06	0.9	FALSE	FALSE	19.8733
genus.Intestinimonas.id.2062	Asthma	8	rs62240188	3	10611142	G	A	G	A	0.130074	0.00694985	0.0267179	0.0114177	2.2e-06	0.55	FALSE	FALSE	23.7014
genus.Intestinimonas.id.2062	Asthma	9	rs62427239	6	155737906	C	A	C	A	0.162658	0.0325576	0.0367647	0.014071	9.41e-06	0.021	FALSE	FALSE	19.5744
genus.Intestinimonas.id.2062	Asthma	10	rs6934519	6	67200802	C	T	C	T	0.0692373	-0.00560074	0.0151154	0.00709845	8.57e-06	0.44	FALSE	FALSE	20.9818
genus.Intestinimonas.id.2062	Asthma	11	rs7170984	15	93819735	T	C	T	C	-0.0658116	-0.00455246	0.0140767	0.00681842	2.98e-06	0.52	FALSE	FALSE	21.8575
genus.Intestinimonas.id.2062	Asthma	12	rs72982915	2	140898088	C	T	C	T	0.183158	-0.0124121	0.0402743	0.0146915	4.91e-06	0.45	FALSE	FALSE	20.6822
genus.Intestinimonas.id.2062	Asthma	13	rs9823439	3	17187502	T	C	T	C	-0.0581947	-0.00704349	0.0131455	0.00625504	9.86e-06	0.26	FALSE	FALSE	19.5982
genus.Intestinimonas.id.2062	Asthma	14	rs994794	4	114608814	G	C	G	C	-0.141905	0.0146279	0.0315074	0.0142987	7.31e-06	0.38	TRUE	TRUE	20.2848
genus.Oscillibacter.id.2063	Asthma	1	rs11627628	14	21479605	T	C	T	C	0.143961	0.0132817	0.0290223	0.0120384	1.01e-06	0.3	FALSE	FALSE	24.605
genus.Oscillibacter.id.2063	Asthma	2	rs11990279	8	11116314	T	C	T	C	-0.0824934	0.00939565	0.0180457	0.00829309	4.94e-06	0.24	FALSE	FALSE	20.8972
genus.Oscillibacter.id.2063	Asthma	3	rs12649930	4	3656291	T	G	T	G	0.121589	-0.018348	0.0259612	0.0112054	4.09e-06	0.1	FALSE	FALSE	21.935
genus.Oscillibacter.id.2063	Asthma	4	rs133832	22	44834707	A	C	A	C	-0.0795527	-0.000206589	0.0162411	0.00664623	1.15e-06	0.9	FALSE	FALSE	23.9928
genus.Oscillibacter.id.2063	Asthma	5	rs137917150	12	82366390	T	A	T	A	-0.174992	-0.0183439	0.0388394	0.0143876	4.62e-06	0.22	TRUE	TRUE	20.2998
genus.Oscillibacter.id.2063	Asthma	6	rs16934185	9	1798324	A	G	A	G	-0.129568	0.00699412	0.028157	0.010806	4.38e-06	0.57	FALSE	FALSE	21.1748
genus.Oscillibacter.id.2063	Asthma	7	rs234108	1	184942671	A	G	A	G	0.0749553	0.013459	0.0152632	0.00621608	9.16e-07	0.03	FALSE	FALSE	24.1164
genus.Oscillibacter.id.2063	Asthma	8	rs36095275	14	32270129	C	T	C	T	-0.0752368	-0.00748186	0.0156861	0.00645789	1.4e-06	0.26	FALSE	FALSE	23.0054
genus.Oscillibacter.id.2063	Asthma	9	rs61883564	11	79013843	A	G	A	G	-0.101351	-0.00491989	0.0221016	0.00909698	3.39e-06	0.59	FALSE	FALSE	21.0287
genus.Oscillibacter.id.2063	Asthma	10	rs62206502	20	18003390	C	A	C	A	-0.0681423	0.0112642	0.0151349	0.00624143	6.6e-06	0.084	FALSE	FALSE	20.271
genus.Oscillibacter.id.2063	Asthma	11	rs6901560	6	36931994	C	G	C	G	0.0855032	0.00526588	0.018693	0.00770418	6.21e-06	0.49	TRUE	TRUE	20.9221
genus.Oscillibacter.id.2063	Asthma	12	rs75453768	10	116469806	G	T	G	T	0.12212	0.0145559	0.0268629	0.0109819	5.35e-06	0.22	FALSE	FALSE	20.6665
genus.Oscillibacter.id.2063	Asthma	13	rs761240	20	49507892	T	G	T	G	-0.17664	0.00293921	0.0388812	0.011778	2.04e-06	0.69	FALSE	FALSE	20.6394
genus.Oscillospira.id.2064	Asthma	1	rs12206468	6	18093691	G	A	G	A	-0.133016	0.00453717	0.0269733	0.0116246	1.04e-06	0.81	FALSE	FALSE	24.3185
genus.Oscillospira.id.2064	Asthma	2	rs1954532	14	28151415	T	C	T	C	-0.0826246	-0.00904704	0.0175252	0.00783656	2.27e-06	0.27	FALSE	FALSE	22.2277
genus.Oscillospira.id.2064	Asthma	3	rs62422654	6	170474630	C	T	C	T	0.0898456	-0.0070968	0.0198088	0.0083941	6.47e-06	0.39	FALSE	FALSE	20.572
genus.Oscillospira.id.2064	Asthma	4	rs72866977	6	56160483	A	C	A	C	-0.130569	0.01631	0.0281674	0.0117173	5.63e-06	0.16	FALSE	FALSE	21.4875
genus.Subdoligranulum.id.2070	Asthma	1	rs10065321	5	141857415	T	C	T	C	-0.0512828	-0.00379637	0.0108105	0.00630704	2.1e-06	0.55	FALSE	FALSE	22.5035
genus.Subdoligranulum.id.2070	Asthma	2	rs16962433	16	13684415	A	T	A	T	0.0855999	-0.0119086	0.0189213	0.010709	7.65e-06	0.37	TRUE	TRUE	20.4665
genus.Subdoligranulum.id.2070	Asthma	3	rs2114677	10	125472937	C	T	C	T	-0.104176	-0.0101563	0.0230829	0.013611	2.72e-06	0.48	FALSE	FALSE	20.3685
genus.Subdoligranulum.id.2070	Asthma	4	rs2171249	6	153694029	C	T	C	T	0.106744	-0.00135161	0.0233213	0.0119573	4.51e-06	0.78	FALSE	FALSE	20.9498
genus.Subdoligranulum.id.2070	Asthma	5	rs6555306	5	4671383	T	C	T	C	-0.0740777	-0.0254563	0.0155463	0.00945666	2.81e-06	0.0075	FALSE	FALSE	22.705
genus.Subdoligranulum.id.2070	Asthma	6	rs75158211	19	29644694	T	C	T	C	-0.072343	0.00140372	0.015933	0.00932641	7.52e-06	0.88	FALSE	FALSE	20.6156
genus.Subdoligranulum.id.2070	Asthma	7	rs76664262	3	183716408	T	A	T	A	0.0834078	0.0096963	0.0185357	0.0104914	4.87e-06	0.34	TRUE	TRUE	20.2487
genus.Catenibacterium.id.2153	Asthma	1	rs12404911	1	240118443	C	T	C	T	0.140717	-0.00311903	0.0304142	0.00791516	2.8e-06	0.76	FALSE	FALSE	21.4063
genus.Catenibacterium.id.2153	Asthma	2	rs212393	6	159485742	G	A	G	A	-0.135254	0.0192907	0.0286209	0.00663146	3.62e-06	0.0045	FALSE	FALSE	22.3323
genus.Catenibacterium.id.2153	Asthma	3	rs73128290	7	57364320	A	G	A	G	0.129726	0.00452241	0.0284563	0.00695671	4.29e-06	0.52	FALSE	FALSE	20.7826
genus.Catenibacterium.id.2153	Asthma	4	rs77285108	4	122282768	G	A	G	A	-0.161826	0.00380567	0.0353447	0.00847639	3.63e-06	0.73	FALSE	FALSE	20.9628
genus.Holdemania.id.2157	Asthma	1	rs10885477	10	115332413	T	C	T	C	-0.135137	0.0165183	0.0301894	0.0127476	8.6e-06	0.19	FALSE	FALSE	20.0372
genus.Holdemania.id.2157	Asthma	2	rs111745969	15	93110222	A	G	A	G	0.120677	-0.00155368	0.0265781	0.0104373	3.71e-06	0.95	FALSE	FALSE	20.6158
genus.Holdemania.id.2157	Asthma	3	rs113593397	8	123973840	A	G	A	G	-0.128935	0.00482857	0.0282526	0.0111056	9.36e-06	0.68	FALSE	FALSE	20.8268
genus.Holdemania.id.2157	Asthma	4	rs116500994	13	81685543	G	T	G	T	-0.13755	-0.013479	0.0293386	0.0120893	2.34e-06	0.32	FALSE	FALSE	21.9809
genus.Holdemania.id.2157	Asthma	5	rs1867876	11	18768068	T	C	T	C	0.0842919	0.00196244	0.0162192	0.00688075	2.74e-07	0.76	FALSE	FALSE	27.0093
genus.Holdemania.id.2157	Asthma	6	rs41438744	14	102553414	C	G	C	G	-0.12487	0.0116086	0.027013	0.0116098	2.44e-06	0.3	TRUE	TRUE	21.3686
genus.Holdemania.id.2157	Asthma	7	rs4146507	5	106209093	C	T	C	T	0.079488	-0.00949244	0.0177002	0.00756414	7.23e-06	0.27	FALSE	FALSE	20.1672
genus.Holdemania.id.2157	Asthma	8	rs55888180	17	76443497	C	G	C	G	0.128671	0.00043527	0.0282795	0.0110117	5.89e-06	1	TRUE	TRUE	20.7023
genus.Holdemania.id.2157	Asthma	9	rs73139538	7	63323145	G	A	G	A	-0.148594	0.00846002	0.0327469	0.0128042	7.77e-06	0.6	FALSE	FALSE	20.5901
genus.Holdemania.id.2157	Asthma	10	rs77293403	5	77388406	A	G	A	G	0.164556	-0.0065359	0.0341775	0.0127755	1.77e-06	0.6	FALSE	FALSE	23.182
genus.Holdemania.id.2157	Asthma	11	rs80149660	10	129908282	C	T	C	T	-0.232987	-0.0157066	0.0519183	0.0130032	6.04e-06	0.23	FALSE	FALSE	20.1383
genus.Holdemania.id.2157	Asthma	12	rs967319	3	60615680	T	C	T	C	0.0788638	0.00252217	0.0176744	0.00719828	8.38e-06	0.79	FALSE	FALSE	19.9098
genus.Turicibacter.id.2162	Asthma	1	rs11054680	12	12242455	T	C	T	C	-0.104751	0.00507776	0.0226998	0.00949904	2.31e-06	0.55	FALSE	FALSE	21.2949
genus.Turicibacter.id.2162	Asthma	2	rs11649454	16	10181248	G	C	G	C	0.0950891	-0.00531384	0.0203433	0.00886514	3.27e-06	0.57	TRUE	TRUE	21.8483
genus.Turicibacter.id.2162	Asthma	3	rs11666533	19	11864932	C	T	C	T	-0.111689	-0.00594601	0.0248436	0.00969844	7.37e-06	0.52	FALSE	FALSE	20.2112
genus.Turicibacter.id.2162	Asthma	4	rs12603364	17	43117476	T	C	T	C	0.110861	-0.011795	0.0225598	0.00961316	8.67e-07	0.25	FALSE	FALSE	24.1482
genus.Turicibacter.id.2162	Asthma	5	rs149744580	2	63366962	A	G	A	G	0.169883	0.0192993	0.0315478	0.0131999	7.01e-08	0.12	FALSE	FALSE	28.9974
genus.Turicibacter.id.2162	Asthma	6	rs2834977	21	36929643	T	C	T	C	-0.0959995	-0.013843	0.0208261	0.00867441	3.96e-06	0.14	FALSE	FALSE	21.2482
genus.Turicibacter.id.2162	Asthma	7	rs4869133	5	95717619	G	A	G	A	0.131186	-0.00253052	0.027197	0.011306	2.55e-06	0.71	FALSE	FALSE	23.2667
genus.Turicibacter.id.2162	Asthma	8	rs55756211	7	130972179	T	C	T	C	-0.115115	0.0012421	0.0240708	0.0101393	2.81e-06	0.94	FALSE	FALSE	22.871
genus.Turicibacter.id.2162	Asthma	9	rs61265175	11	1681862	G	C	G	C	-0.0858591	-0.00121703	0.0185778	0.00760828	4.14e-06	0.91	TRUE	TRUE	21.3592
genus.Turicibacter.id.2162	Asthma	10	rs7199484	16	49826299	G	A	G	A	-0.0731428	0.0110326	0.0160172	0.00672103	5.77e-06	0.098	FALSE	FALSE	20.8532
genus.Phascolarctobacterium.id.2168	Asthma	1	rs12618201	2	174436533	A	G	A	G	0.0641657	0.00319769	0.0138202	0.00643319	3.38e-06	0.56	FALSE	FALSE	21.5565
genus.Phascolarctobacterium.id.2168	Asthma	2	rs1264476	8	102434276	T	G	T	G	0.0767335	-0.00285283	0.0166041	0.0076484	4.3e-06	0.64	FALSE	FALSE	21.3569
genus.Phascolarctobacterium.id.2168	Asthma	3	rs28525131	14	21358155	G	A	G	A	-0.118657	-0.00298033	0.0269048	0.012051	8.23e-06	0.67	FALSE	FALSE	19.4503
genus.Phascolarctobacterium.id.2168	Asthma	4	rs56069061	3	168339417	G	A	G	A	-0.111306	0.00443352	0.0230694	0.0100791	1.87e-06	0.75	FALSE	FALSE	23.2789
genus.Phascolarctobacterium.id.2168	Asthma	5	rs56157888	4	183252836	A	C	A	C	0.0954864	-0.0113777	0.0193976	0.00849861	1.09e-06	0.18	FALSE	FALSE	24.2318
genus.Phascolarctobacterium.id.2168	Asthma	6	rs6427992	1	203102563	G	C	G	C	-0.0652458	0.0231437	0.0137508	0.00630802	2.09e-06	0.00026	TRUE	TRUE	22.5137
genus.Phascolarctobacterium.id.2168	Asthma	7	rs74540770	3	186553389	G	A	G	A	-0.121014	0.00928257	0.0258621	0.011084	3.6e-06	0.48	FALSE	FALSE	21.8951
genus.Phascolarctobacterium.id.2168	Asthma	8	rs74847270	22	47841258	A	G	A	G	-0.104889	-0.00553491	0.0230998	0.0102151	5.73e-06	0.71	FALSE	FALSE	20.6179
genus.Phascolarctobacterium.id.2168	Asthma	9	rs75882962	12	53098742	T	C	T	C	0.0968661	-0.0148108	0.0190575	0.00883597	3.19e-07	0.093	FALSE	FALSE	25.8352
genus.Phascolarctobacterium.id.2168	Asthma	10	rs76124218	17	73584441	C	G	C	G	-0.159361	-0.00733119	0.0344532	0.0136585	2.67e-06	0.61	TRUE	TRUE	21.3946
genus.Phascolarctobacterium.id.2168	Asthma	11	rs7982713	13	71376322	G	A	G	A	0.0726922	0.00178835	0.0163201	0.0075297	9.72e-06	0.72	FALSE	FALSE	19.8395
genus.Allisonella.id.2174	Asthma	1	rs1901739	5	114286707	T	G	T	G	0.115769	-0.00217781	0.0248626	0.00623773	3.59e-06	0.75	FALSE	FALSE	21.6814
genus.Allisonella.id.2174	Asthma	2	rs35110698	12	28018998	T	C	T	C	-0.146322	0.00648649	0.0320852	0.00837301	5.72e-06	0.45	FALSE	FALSE	20.7974
genus.Allisonella.id.2174	Asthma	3	rs35778461	9	100150556	C	T	C	T	0.146679	0.00543344	0.0297186	0.00785798	1.21e-06	0.45	FALSE	FALSE	24.3601
genus.Allisonella.id.2174	Asthma	4	rs6742198	2	33607071	G	A	G	A	0.149152	0.0089023	0.0316484	0.00763769	3.35e-06	0.26	FALSE	FALSE	22.2102
genus.Allisonella.id.2174	Asthma	5	rs76904847	7	137968010	G	A	G	A	0.148523	0.00966344	0.0334857	0.00814622	6.09e-06	0.24	FALSE	FALSE	19.6731
genus.Allisonella.id.2174	Asthma	6	rs7898615	10	122413451	T	G	T	G	0.167966	0.00867904	0.0373586	0.0093404	8.87e-06	0.36	FALSE	FALSE	20.2145
genus.Dialister.id.2183	Asthma	1	rs11071887	15	32955095	T	C	T	C	0.0662403	0.00796929	0.0146315	0.0069565	5.91e-06	0.23	FALSE	FALSE	20.4959
genus.Dialister.id.2183	Asthma	2	rs11166701	8	138295725	G	A	G	A	-0.0655301	-0.0047318	0.013186	0.00621036	5.51e-07	0.49	FALSE	FALSE	24.6976
genus.Dialister.id.2183	Asthma	3	rs2435610	7	150890034	A	C	A	C	0.0647131	-0.0109304	0.0143314	0.00689477	5.93e-06	0.13	FALSE	FALSE	20.3895
genus.Dialister.id.2183	Asthma	4	rs4747450	10	23199653	C	A	C	A	0.0668509	0.00604788	0.0147685	0.00702717	5.84e-06	0.38	FALSE	FALSE	20.4899
genus.Dialister.id.2183	Asthma	5	rs4753063	11	92267129	G	A	G	A	-0.0596297	0.00295395	0.0130052	0.00624011	4.86e-06	0.74	FALSE	FALSE	21.0229
genus.Dialister.id.2183	Asthma	6	rs517089	11	10967286	T	A	T	A	0.076227	-0.00166772	0.0170411	0.00796331	5.14e-06	0.83	TRUE	TRUE	20.0089
genus.Dialister.id.2183	Asthma	7	rs75416973	1	172809633	A	G	A	G	0.0727223	-0.00398633	0.016451	0.0079823	9.46e-06	0.63	FALSE	FALSE	19.5412
genus.Dialister.id.2183	Asthma	8	rs764177	3	45809449	C	A	C	A	-0.0601454	-0.00495864	0.0135366	0.0066521	9.61e-06	0.46	FALSE	FALSE	19.7418
genus.Dialister.id.2183	Asthma	9	rs76680460	9	25447080	G	A	G	A	-0.161296	0.00869895	0.0364332	0.0139168	8.19e-06	0.49	FALSE	FALSE	19.5999
genus.Veillonella.id.2198	Asthma	1	rs11141494	9	89306305	G	A	G	A	-0.0783421	-0.0138804	0.0174393	0.00752938	9.75e-06	0.068	FALSE	FALSE	20.1806
genus.Veillonella.id.2198	Asthma	2	rs12679709	8	13253770	C	G	C	G	-0.0793499	0.00803883	0.0164818	0.00684714	1.78e-06	0.26	TRUE	TRUE	23.1784
genus.Veillonella.id.2198	Asthma	3	rs1882878	21	30010673	A	G	A	G	-0.0768966	0.00454658	0.0163908	0.0070791	2.98e-06	0.53	FALSE	FALSE	22.0096
genus.Veillonella.id.2198	Asthma	4	rs2013594	11	44302154	T	C	T	C	-0.0720698	0.00296654	0.0155153	0.00665024	3.42e-06	0.68	FALSE	FALSE	21.5767
genus.Veillonella.id.2198	Asthma	5	rs62376424	5	119914285	C	T	C	T	-0.0762216	-0.00937446	0.0163499	0.00658453	3.65e-06	0.16	FALSE	FALSE	21.7333
genus.Veillonella.id.2198	Asthma	6	rs6656807	1	178945043	A	G	A	G	0.0703062	-0.00518457	0.0153954	0.00642269	5.5e-06	0.43	FALSE	FALSE	20.8548
genus.Victivallis.id.2256	Asthma	1	rs12512543	4	9608445	A	C	A	C	-0.178036	-0.00207479	0.0374344	0.00954598	2.54e-06	0.94	FALSE	FALSE	22.619
genus.Victivallis.id.2256	Asthma	2	rs173120	13	72876881	T	C	T	C	0.13381	-0.00141852	0.0290127	0.00721335	7.65e-06	0.87	FALSE	FALSE	21.2715
genus.Victivallis.id.2256	Asthma	3	rs1882775	21	40405606	A	G	A	G	-0.13827	-0.00621211	0.031273	0.00776818	8.73e-06	0.47	FALSE	FALSE	19.5488
genus.Victivallis.id.2256	Asthma	4	rs342302	7	106378229	A	G	A	G	-0.152754	0.00530878	0.0351572	0.00868316	8.16e-06	0.58	FALSE	FALSE	18.878
genus.Victivallis.id.2256	Asthma	5	rs592514	9	136309841	T	A	T	A	-0.181449	0.00525757	0.0391678	0.00936837	2.6e-06	0.66	TRUE	TRUE	21.4611
genus.Parasutterella.id.2892	Asthma	1	rs10899911	10	44293839	A	G	A	G	-0.0717102	0.00456771	0.0148151	0.00688982	1.15e-06	0.45	FALSE	FALSE	23.4288
genus.Parasutterella.id.2892	Asthma	2	rs11715853	3	30163689	G	A	G	A	-0.0662952	-0.00934409	0.0146114	0.00687471	6.23e-06	0.21	FALSE	FALSE	20.5864
genus.Parasutterella.id.2892	Asthma	3	rs2090816	6	137615592	A	C	A	C	0.0840967	-0.00483306	0.0177315	0.00835087	2.9e-06	0.59	FALSE	FALSE	22.494
genus.Parasutterella.id.2892	Asthma	4	rs2387977	20	25599776	T	C	T	C	-0.0681778	-0.00501859	0.0134756	0.00653652	5.38e-07	0.44	FALSE	FALSE	25.5972
genus.Parasutterella.id.2892	Asthma	5	rs35055552	8	114804024	T	C	T	C	0.109554	0.00922336	0.0235433	0.0104946	3.35e-06	0.28	FALSE	FALSE	21.6533
genus.Parasutterella.id.2892	Asthma	6	rs35414597	4	15565736	T	A	T	A	-0.0684946	-0.00915378	0.0142143	0.00661323	1.51e-06	0.13	TRUE	TRUE	23.2199
genus.Parasutterella.id.2892	Asthma	7	rs55877868	17	14692867	A	C	A	C	-0.104458	0.0191977	0.0228089	0.0102913	2.87e-06	0.087	FALSE	FALSE	20.9735
genus.Parasutterella.id.2892	Asthma	8	rs62273907	3	156550415	A	G	A	G	0.229468	0.0578209	0.0502262	0.0142173	5.88e-06	4.7e-05	FALSE	FALSE	20.873	Outliers
genus.Parasutterella.id.2892	Asthma	9	rs6828768	4	65556925	C	T	C	T	0.0636852	-0.00438868	0.0132645	0.00619293	1.78e-06	0.44	FALSE	FALSE	23.0512
genus.Parasutterella.id.2892	Asthma	10	rs7303158	12	5275540	C	T	C	T	0.0646859	0.00557325	0.0134256	0.00623789	1.33e-06	0.39	FALSE	FALSE	23.2141
genus.Parasutterella.id.2892	Asthma	11	rs7311004	12	53260710	T	C	T	C	-0.0617522	-0.0053306	0.0136438	0.00635532	5.92e-06	0.35	FALSE	FALSE	20.4848
genus.Parasutterella.id.2892	Asthma	12	rs7572229	2	72235444	G	A	G	A	0.066273	-0.0136795	0.0132736	0.00621454	6.32e-07	0.027	FALSE	FALSE	24.9285
genus.Parasutterella.id.2892	Asthma	13	rs78383039	2	178954708	T	C	T	C	-0.146315	0.00453834	0.0297119	0.012762	1.57e-06	0.7	FALSE	FALSE	24.2501
genus.Parasutterella.id.2892	Asthma	14	rs823424	8	16674526	G	A	G	A	-0.0713448	0.00569305	0.0156958	0.00748992	4.95e-06	0.45	FALSE	FALSE	20.6613
genus.Sutterella.id.2896	Asthma	1	rs11591622	10	102520687	T	G	T	G	-0.0688382	0.00616742	0.0151375	0.00720616	6.5e-06	0.41	FALSE	FALSE	20.68
genus.Sutterella.id.2896	Asthma	2	rs13173038	5	58499183	A	G	A	G	-0.0718076	-0.000665491	0.0151627	0.00765838	2.73e-06	0.98	FALSE	FALSE	22.4278
genus.Sutterella.id.2896	Asthma	3	rs143438747	1	63278549	T	C	T	C	-0.145793	0.00248982	0.0306867	0.0129637	3.28e-06	0.89	FALSE	FALSE	22.572
genus.Sutterella.id.2896	Asthma	4	rs2050185	6	147936781	G	A	G	A	0.0575138	0.00619686	0.0128766	0.00643566	7.97e-06	0.35	FALSE	FALSE	19.9499
genus.Sutterella.id.2896	Asthma	5	rs2321387	13	58689340	G	A	G	A	-0.0592876	-0.000265163	0.0124509	0.00626347	1.87e-06	0.98	FALSE	FALSE	22.6738
genus.Sutterella.id.2896	Asthma	6	rs2613606	7	111285025	C	T	C	T	-0.0556794	-0.0106797	0.0124117	0.0062522	7.2e-06	0.11	FALSE	FALSE	20.1244
genus.Sutterella.id.2896	Asthma	7	rs607327	11	111695709	C	T	C	T	0.0578334	0.00532603	0.0129053	0.00640717	6.63e-06	0.37	FALSE	FALSE	20.0827
genus.Sutterella.id.2896	Asthma	8	rs7638039	3	70588939	T	C	T	C	0.0645624	0.00424126	0.0143887	0.00721624	8.66e-06	0.54	FALSE	FALSE	20.1335
genus.Sutterella.id.2896	Asthma	9	rs9350083	6	18583878	T	G	T	G	-0.0593069	0.0156421	0.0133929	0.00672256	8.23e-06	0.02	FALSE	FALSE	19.6091
genus.Oxalobacter.id.2978	Asthma	1	rs11108500	12	96819204	A	G	A	G	-0.199099	0.0104955	0.0427327	0.0123319	3.74e-06	0.4	FALSE	FALSE	21.7079
genus.Oxalobacter.id.2978	Asthma	2	rs111966731	15	93941937	T	C	T	C	0.213114	0.0198166	0.047162	0.0129085	7.3e-06	0.13	FALSE	FALSE	20.4193
genus.Oxalobacter.id.2978	Asthma	3	rs12002250	9	19682558	A	C	A	C	0.217122	-0.010849	0.0466317	0.013561	1.42e-06	0.35	FALSE	FALSE	21.6793
genus.Oxalobacter.id.2978	Asthma	4	rs1569853	6	38550301	T	C	T	C	-0.138078	0.0165718	0.0296981	0.00856294	3.65e-06	0.051	FALSE	FALSE	21.6166
genus.Oxalobacter.id.2978	Asthma	5	rs36057338	4	189935314	G	T	G	T	0.207847	-0.00787406	0.0421439	0.0122648	8.8e-07	0.46	FALSE	FALSE	24.323
genus.Oxalobacter.id.2978	Asthma	6	rs3862635	11	126582578	C	T	C	T	-0.172142	0.021367	0.0394026	0.0126913	9.19e-06	0.095	FALSE	FALSE	19.0864
genus.Oxalobacter.id.2978	Asthma	7	rs4428215	3	171947435	G	A	G	A	0.130293	-0.00875583	0.0242237	0.00742065	7.51e-08	0.25	FALSE	FALSE	28.9307
genus.Oxalobacter.id.2978	Asthma	8	rs6071435	20	59502888	T	A	T	A	-0.105512	0.00414911	0.021489	0.00641014	1.07e-06	0.53	TRUE	TRUE	24.1088
genus.Bilophila.id.3170	Asthma	1	rs11069458	13	102402685	T	C	T	C	-0.0680947	0.00357079	0.015503	0.00830564	7.72e-06	0.72	FALSE	FALSE	19.2928
genus.Bilophila.id.3170	Asthma	2	rs116261629	6	20505628	G	C	G	C	0.128112	-0.00646962	0.0261358	0.0126594	8.62e-07	0.53	TRUE	TRUE	24.0275
genus.Bilophila.id.3170	Asthma	3	rs1241171	1	103299921	G	A	G	A	-0.0692654	-0.00584313	0.0150148	0.00764283	4.24e-06	0.44	FALSE	FALSE	21.281
genus.Bilophila.id.3170	Asthma	4	rs1917709	7	123174986	A	T	A	T	0.118509	0.0237298	0.026742	0.0123222	7.37e-06	0.04	TRUE	TRUE	19.639
genus.Bilophila.id.3170	Asthma	5	rs1969927	12	100786847	G	A	G	A	0.0564589	-0.00379583	0.0126935	0.00630932	9.07e-06	0.62	FALSE	FALSE	19.7835
genus.Bilophila.id.3170	Asthma	6	rs2713349	7	9510367	A	T	A	T	0.0617228	0.00630236	0.0140174	0.00704988	8.63e-06	0.41	TRUE	TRUE	19.389
genus.Bilophila.id.3170	Asthma	7	rs542415	15	50011554	T	C	T	C	-0.0613623	-0.0116564	0.0133436	0.00658218	4.71e-06	0.075	FALSE	FALSE	21.1474
genus.Bilophila.id.3170	Asthma	8	rs60178956	8	90878338	G	A	G	A	-0.0624818	0.00232815	0.0141485	0.0070966	8.06e-06	0.81	FALSE	FALSE	19.5023
genus.Bilophila.id.3170	Asthma	9	rs6793291	3	194419531	C	A	C	A	0.112729	0.00105788	0.0241633	0.0106248	3.11e-06	0.83	FALSE	FALSE	21.765
genus.Bilophila.id.3170	Asthma	10	rs72676854	8	109990939	T	C	T	C	0.123209	0.00546648	0.026882	0.0126696	5.62e-06	0.66	FALSE	FALSE	21.0067
genus.Bilophila.id.3170	Asthma	11	rs9899990	17	9121579	A	G	A	G	-0.102702	-0.00874888	0.0233878	0.0114244	9.07e-06	0.43	FALSE	FALSE	19.2833
genus.Desulfovibrio.id.3173	Asthma	1	rs11160353	14	97116904	T	A	T	A	-0.0691756	-0.00732265	0.0147285	0.00622587	2.7e-06	0.2	TRUE	TRUE	22.0591
genus.Desulfovibrio.id.3173	Asthma	2	rs16863365	2	198089911	A	G	A	G	0.109402	-0.00782622	0.0226964	0.00921049	1.79e-06	0.38	FALSE	FALSE	23.2349
genus.Desulfovibrio.id.3173	Asthma	3	rs2590913	13	64264446	G	A	G	A	0.154496	0.00259019	0.0339396	0.0113797	6.65e-06	0.84	FALSE	FALSE	20.7213
genus.Desulfovibrio.id.3173	Asthma	4	rs2853179	8	105462047	C	T	C	T	0.0811971	0.00322791	0.0174234	0.00738061	2.42e-06	0.72	FALSE	FALSE	21.7177
genus.Desulfovibrio.id.3173	Asthma	5	rs6580353	5	139410687	T	C	T	C	0.0770979	0.00722313	0.0169735	0.00757999	4.94e-06	0.32	FALSE	FALSE	20.632
genus.Desulfovibrio.id.3173	Asthma	6	rs72647089	8	57972916	T	G	T	G	-0.106594	-0.00996366	0.0239337	0.0104444	8.3e-06	0.3	FALSE	FALSE	19.8358
genus.Desulfovibrio.id.3173	Asthma	7	rs7729080	5	52653978	C	A	C	A	-0.070287	-0.0112983	0.0157691	0.006668	9.96e-06	0.076	FALSE	FALSE	19.8671
genus.Escherichia.Shigella.id.3504	Asthma	1	rs112767262	16	3750623	T	C	T	C	0.0732963	0.00918141	0.0163589	0.00796047	8.21e-06	0.28	FALSE	FALSE	20.0751
genus.Escherichia.Shigella.id.3504	Asthma	2	rs113127095	13	23253392	A	G	A	G	0.151009	-0.0111775	0.0323434	0.0130602	3.33e-06	0.49	FALSE	FALSE	21.799
genus.Escherichia.Shigella.id.3504	Asthma	3	rs113513883	7	140678199	A	G	A	G	0.172283	0.0150762	0.038041	0.0132534	5.28e-06	0.3	FALSE	FALSE	20.5108
genus.Escherichia.Shigella.id.3504	Asthma	4	rs117092367	10	69394914	A	T	A	T	0.117362	0.00330663	0.0264533	0.011584	9.65e-06	0.71	TRUE	TRUE	19.6831
genus.Escherichia.Shigella.id.3504	Asthma	5	rs4731451	7	128054100	G	A	G	A	-0.0609885	0.00408936	0.0135157	0.00646705	7.47e-06	0.52	FALSE	FALSE	20.3619
genus.Escherichia.Shigella.id.3504	Asthma	6	rs57024273	2	236515155	T	C	T	C	0.0626172	0.00355318	0.0139919	0.00687645	9.7e-06	0.63	FALSE	FALSE	20.028
genus.Escherichia.Shigella.id.3504	Asthma	7	rs592299	9	136179347	T	C	T	C	-0.0592004	-0.00378645	0.0129486	0.00621907	4.77e-06	0.49	FALSE	FALSE	20.9026
genus.Escherichia.Shigella.id.3504	Asthma	8	rs73208162	21	39324484	A	G	A	G	-0.119296	0.00133249	0.024839	0.0121227	2.19e-06	0.79	FALSE	FALSE	23.0665
genus.Escherichia.Shigella.id.3504	Asthma	9	rs7502686	17	14173290	G	C	G	C	-0.136384	-0.0283994	0.0302576	0.0131921	5.9e-06	0.024	TRUE	TRUE	20.3168
genus.Haemophilus.id.3698	Asthma	1	rs10781340	9	78752170	G	A	G	A	0.0948915	0.00515021	0.0203221	0.00823983	4.32e-06	0.52	FALSE	FALSE	21.8031
genus.Haemophilus.id.3698	Asthma	2	rs10840326	11	9951672	C	G	C	G	-0.0677384	0.00450366	0.0151463	0.00623444	7.37e-06	0.44	TRUE	TRUE	20.0013
genus.Haemophilus.id.3698	Asthma	3	rs111582866	16	48742489	G	A	G	A	-0.124265	0.0112543	0.026016	0.010096	1.27e-06	0.25	FALSE	FALSE	22.8149
genus.Haemophilus.id.3698	Asthma	4	rs12191680	6	129224488	C	G	C	G	0.106544	-0.00618443	0.0200323	0.00867698	1.47e-07	0.54	TRUE	TRUE	28.2877
genus.Haemophilus.id.3698	Asthma	5	rs12876183	13	85114550	T	A	T	A	0.0749201	-0.0110282	0.016711	0.00708661	9.62e-06	0.1	TRUE	TRUE	20.0999
genus.Haemophilus.id.3698	Asthma	6	rs35509	12	115493337	G	A	G	A	0.128249	0.00168355	0.0268779	0.0105615	2.01e-06	0.93	FALSE	FALSE	22.7676
genus.Haemophilus.id.3698	Asthma	7	rs4822728	22	26891808	T	C	T	C	0.0705861	0.0124038	0.0151388	0.00639664	3.48e-06	0.045	FALSE	FALSE	21.7399
genus.Haemophilus.id.3698	Asthma	8	rs76022354	10	94306385	C	T	C	T	0.244638	0.0210716	0.0505504	0.0150688	1.83e-06	0.12	FALSE	FALSE	23.4205
genus.Haemophilus.id.3698	Asthma	9	rs78909003	9	105650242	T	C	T	C	-0.246256	0.0128582	0.0503924	0.0138892	1.67e-06	0.37	FALSE	FALSE	23.8805
genus.Haemophilus.id.3698	Asthma	10	rs9328464	6	8350917	T	C	T	C	0.0723095	0.00793467	0.0148799	0.0061736	1.42e-06	0.22	FALSE	FALSE	23.615
genus.Haemophilus.id.3698	Asthma	11	rs9382510	6	55448491	C	T	C	T	-0.093521	0.00655928	0.0172649	0.00733761	7.12e-08	0.3	FALSE	FALSE	29.3422
genus.Haemophilus.id.3698	Asthma	12	rs9895850	17	64535013	T	C	T	C	-0.192957	-0.00861375	0.0416755	0.0140069	2.14e-06	0.5	FALSE	FALSE	21.4367
genus.Akkermansia.id.4037	Asthma	1	rs111862613	12	130309670	T	C	T	C	0.0911199	0.00990317	0.0196748	0.00837305	3.39e-06	0.22	FALSE	FALSE	21.4489
genus.Akkermansia.id.4037	Asthma	2	rs117107102	18	49473635	A	G	A	G	0.204406	0.00294885	0.0431629	0.0154639	3.01e-06	0.78	FALSE	FALSE	22.4268
genus.Akkermansia.id.4037	Asthma	3	rs4242783	10	5064327	G	A	G	A	0.0685454	-0.00438667	0.0147701	0.00705453	3e-06	0.58	FALSE	FALSE	21.5373
genus.Akkermansia.id.4037	Asthma	4	rs61779207	1	41074472	G	A	G	A	-0.0760539	0.0122665	0.0167769	0.00805509	6.32e-06	0.11	FALSE	FALSE	20.5503
genus.Akkermansia.id.4037	Asthma	5	rs74542928	4	100544188	T	C	T	C	0.112623	0.000385629	0.0236434	0.0103415	1.48e-06	1	FALSE	FALSE	22.6898
genus.Akkermansia.id.4037	Asthma	6	rs9349825	6	56341481	A	G	A	G	-0.0703407	0.0109313	0.0147133	0.00708386	2.6e-06	0.14	FALSE	FALSE	22.8557
genus.Senegalimassilia.id.11160	Asthma	1	rs10036909	5	127861692	C	T	C	T	0.185519	-0.0173317	0.0400881	0.0122466	8.05e-06	0.14	FALSE	FALSE	21.4165
genus.Senegalimassilia.id.11160	Asthma	2	rs1990708	2	206654123	A	C	A	C	-0.109619	-0.0118105	0.0247785	0.00904747	8.91e-06	0.19	FALSE	FALSE	19.5715
genus.Senegalimassilia.id.11160	Asthma	3	rs2017373	14	34431996	C	T	C	T	0.0782258	-0.00213638	0.0176841	0.00641552	9.5e-06	0.78	FALSE	FALSE	19.5675
genus.Senegalimassilia.id.11160	Asthma	4	rs57512504	13	19489214	T	A	T	A	0.0819494	0.00726833	0.0172241	0.00625363	2.03e-06	0.31	TRUE	TRUE	22.637
genus.Senegalimassilia.id.11160	Asthma	5	rs7225245	17	48379615	G	A	G	A	0.079173	0.00870976	0.0170421	0.00647829	4.18e-06	0.2	FALSE	FALSE	21.5828
genus.Senegalimassilia.id.11160	Asthma	6	rs72887800	17	74949284	T	A	T	A	-0.0822462	-0.00289265	0.0175721	0.0063875	2.42e-06	0.69	TRUE	TRUE	21.9071
genus.Prevotella7.id.11182	Asthma	1	rs118038478	16	47237609	A	G	A	G	0.205676	0.00233316	0.0468917	0.0116028	7.85e-06	0.96	FALSE	FALSE	19.2386
genus.Prevotella7.id.11182	Asthma	2	rs12124567	1	3343802	A	G	A	G	-0.121281	0.00344972	0.0275017	0.00689833	9.49e-06	0.67	FALSE	FALSE	19.4477
genus.Prevotella7.id.11182	Asthma	3	rs12195431	6	91019654	T	C	T	C	0.196528	0.0263986	0.0442322	0.012043	8.73e-06	0.035	FALSE	FALSE	19.7411
genus.Prevotella7.id.11182	Asthma	4	rs2918132	10	133000320	C	T	C	T	-0.114648	-0.00579918	0.0254916	0.00645708	6.42e-06	0.38	FALSE	FALSE	20.2275
genus.Prevotella7.id.11182	Asthma	5	rs57404562	2	12101762	C	A	C	A	0.155486	-0.00094588	0.0316057	0.00795455	6.22e-07	0.88	FALSE	FALSE	24.2022
genus.Prevotella7.id.11182	Asthma	6	rs79263163	11	39821773	A	C	A	C	-0.143982	-0.0192441	0.031501	0.00830346	7.51e-06	0.023	FALSE	FALSE	20.8914
genus.Prevotella7.id.11182	Asthma	7	rs9426434	1	29736216	T	C	T	C	-0.123657	0.00457875	0.0278514	0.0071195	9.72e-06	0.47	FALSE	FALSE	19.7126
genus.Prevotella7.id.11182	Asthma	8	rs9959718	18	71442664	G	A	G	A	0.133012	0.00467255	0.0275361	0.00711831	1.9e-06	0.49	FALSE	FALSE	23.3333
genus.Prevotella9.id.11183	Asthma	1	rs111509883	19	639161	T	C	T	C	0.171131	-0.0040766	0.0347624	0.0126108	1.24e-06	0.92	FALSE	FALSE	24.2346
genus.Prevotella9.id.11183	Asthma	2	rs11199734	10	122819400	A	T	A	T	0.0770209	-0.00929527	0.0169462	0.00761478	7e-06	0.22	TRUE	TRUE	20.6572
genus.Prevotella9.id.11183	Asthma	3	rs11685699	2	11232685	C	T	C	T	-0.141357	0.0227678	0.0295665	0.0115749	2.03e-06	0.033	FALSE	FALSE	22.858
genus.Prevotella9.id.11183	Asthma	4	rs117271932	22	44236460	A	G	A	G	0.208089	0.00460993	0.0440393	0.0136963	2.82e-06	0.71	FALSE	FALSE	22.3263
genus.Prevotella9.id.11183	Asthma	5	rs12648235	4	161115744	T	C	T	C	0.0785902	-0.00178235	0.0177676	0.00907519	7.39e-06	0.94	FALSE	FALSE	19.5651
genus.Prevotella9.id.11183	Asthma	6	rs16966465	15	38513730	G	C	G	C	0.0743348	0.00286879	0.0165291	0.0076714	9.33e-06	0.71	TRUE	TRUE	20.225
genus.Prevotella9.id.11183	Asthma	7	rs2104588	10	12497581	T	C	T	C	0.105558	-0.00896158	0.023773	0.00998107	8.13e-06	0.33	FALSE	FALSE	19.7159
genus.Prevotella9.id.11183	Asthma	8	rs2495052	1	14161251	A	G	A	G	0.0838978	0.00323068	0.0188523	0.00822521	8.97e-06	0.71	FALSE	FALSE	19.8049
genus.Prevotella9.id.11183	Asthma	9	rs2683313	8	19115604	A	G	A	G	-0.0724576	0.00981153	0.0151603	0.006624	1.69e-06	0.089	FALSE	FALSE	22.843
genus.Prevotella9.id.11183	Asthma	10	rs4968431	17	59421778	G	T	G	T	0.0640113	0.00223939	0.0144162	0.00637368	8.58e-06	0.66	FALSE	FALSE	19.7156
genus.Prevotella9.id.11183	Asthma	11	rs72815774	2	91954502	T	C	T	C	-0.176186	0.02242	0.0393068	0.0114446	8.78e-06	0.044	FALSE	FALSE	20.0913
genus.Prevotella9.id.11183	Asthma	12	rs746764	20	21470713	T	C	T	C	-0.0915772	0.00169246	0.0193245	0.00810072	2.04e-06	0.84	FALSE	FALSE	22.4573
genus.Prevotella9.id.11183	Asthma	13	rs7976209	12	1794470	T	C	T	C	-0.0870786	-0.00507721	0.0197951	0.00883597	7.28e-06	0.58	FALSE	FALSE	19.3513
genus.Prevotella9.id.11183	Asthma	14	rs9428102	1	118852817	A	G	A	G	-0.0778844	0.000519907	0.0176068	0.0075602	4.62e-06	0.88	FALSE	FALSE	19.5677
genus.RikenellaceaeRC9gutgroup.id.11191	Asthma	1	rs17032291	4	155865671	T	C	T	C	-0.169579	0.0092709	0.0368251	0.00898321	6.61e-06	0.34	FALSE	FALSE	21.2057
genus.RikenellaceaeRC9gutgroup.id.11191	Asthma	2	rs17582787	4	149562638	A	G	A	G	-0.157739	0.0116027	0.0339924	0.00882147	3.55e-06	0.18	FALSE	FALSE	21.5335
genus.RikenellaceaeRC9gutgroup.id.11191	Asthma	3	rs2074881	19	1970021	T	C	T	C	-0.142236	-0.00828106	0.032391	0.00830793	9.45e-06	0.35	FALSE	FALSE	19.2828
genus.RikenellaceaeRC9gutgroup.id.11191	Asthma	4	rs2900503	9	112657543	G	T	G	T	-0.172329	-0.0127848	0.0326671	0.0085198	1.55e-07	0.17	FALSE	FALSE	27.8289
genus.RikenellaceaeRC9gutgroup.id.11191	Asthma	5	rs2998141	10	135010198	T	C	T	C	-0.136346	0.00792875	0.0293073	0.00772632	4.42e-06	0.28	FALSE	FALSE	21.644
genus.RikenellaceaeRC9gutgroup.id.11191	Asthma	6	rs4717843	7	73334987	G	T	G	T	-0.119376	-0.000107655	0.0260548	0.00650195	4.72e-06	0.98	FALSE	FALSE	20.9922
genus.RikenellaceaeRC9gutgroup.id.11191	Asthma	7	rs7113155	11	102429543	G	C	G	C	0.114423	-0.0120818	0.0247798	0.0062376	5.26e-06	0.069	TRUE	TRUE	21.322
genus.RikenellaceaeRC9gutgroup.id.11191	Asthma	8	rs7193937	16	76605358	G	C	G	C	0.124153	-0.000463737	0.027741	0.00741708	6.19e-06	0.95	TRUE	TRUE	20.0296
genus.RikenellaceaeRC9gutgroup.id.11191	Asthma	9	rs7712231	5	31406285	A	G	A	G	0.156284	-0.00416262	0.0350462	0.00873824	7.97e-06	0.56	FALSE	FALSE	19.8859
genus.RikenellaceaeRC9gutgroup.id.11191	Asthma	10	rs80309088	6	165668732	G	A	G	A	0.17405	0.0062135	0.0383423	0.00952676	4.56e-06	0.52	FALSE	FALSE	20.6059
genus.ChristensenellaceaeR.7group.id.11283	Asthma	1	rs60954665	19	35883736	T	G	T	G	0.049815	-0.00433484	0.0110787	0.00622488	7.13e-06	0.53	FALSE	FALSE	20.2181
genus.ChristensenellaceaeR.7group.id.11283	Asthma	2	rs62132810	19	49279227	A	G	A	G	-0.0828853	0.00399691	0.0179623	0.0100894	5.67e-06	0.65	FALSE	FALSE	21.2928
genus.ChristensenellaceaeR.7group.id.11283	Asthma	3	rs62190261	2	230943099	A	C	A	C	0.0958394	-0.0096818	0.0214723	0.0121034	8.74e-06	0.38	FALSE	FALSE	19.922
genus.ChristensenellaceaeR.7group.id.11283	Asthma	4	rs73952017	18	1779609	C	T	C	T	-0.0862164	-0.0163376	0.0194354	0.0105729	8.46e-06	0.12	FALSE	FALSE	19.6786
genus.ChristensenellaceaeR.7group.id.11283	Asthma	5	rs78521377	10	126448374	C	T	C	T	0.124992	-0.0067247	0.0274797	0.0142221	5.61e-06	0.61	FALSE	FALSE	20.689
genus.ChristensenellaceaeR.7group.id.11283	Asthma	6	rs79150079	5	29352420	C	A	C	A	0.121547	-0.0235231	0.0270977	0.0131443	9.42e-06	0.082	FALSE	FALSE	20.1196
genus.ChristensenellaceaeR.7group.id.11283	Asthma	7	rs892686	9	83043376	A	G	A	G	0.0514099	-0.00422215	0.011136	0.00624111	3.97e-06	0.55	FALSE	FALSE	21.3126
genus.ChristensenellaceaeR.7group.id.11283	Asthma	8	rs999354	19	34076956	T	A	T	A	0.0580248	0.00403141	0.0117185	0.00657861	7.01e-07	0.48	TRUE	TRUE	24.5178
genus.DefluviitaleaceaeUCG011.id.11287	Asthma	1	rs112893842	9	8786663	T	C	T	C	0.11381	-0.00176802	0.0232806	0.00941307	1.45e-06	0.87	FALSE	FALSE	23.8988
genus.DefluviitaleaceaeUCG011.id.11287	Asthma	2	rs2892880	4	120741726	G	A	G	A	0.0817755	-0.0087083	0.0181686	0.0071916	6.83e-06	0.18	FALSE	FALSE	20.2582
genus.DefluviitaleaceaeUCG011.id.11287	Asthma	3	rs4344384	10	66407366	G	T	G	T	0.0715978	-0.00802271	0.0156309	0.00622358	4.83e-06	0.14	FALSE	FALSE	20.9812
genus.DefluviitaleaceaeUCG011.id.11287	Asthma	4	rs4677103	3	72207794	A	G	A	G	0.0977912	0.00142176	0.0197263	0.00806146	9.6e-07	0.75	FALSE	FALSE	24.5758
genus.DefluviitaleaceaeUCG011.id.11287	Asthma	5	rs55658617	21	41811003	T	C	T	C	0.174369	-0.0177048	0.0362226	0.0115009	2.15e-06	0.11	FALSE	FALSE	23.1728
genus.DefluviitaleaceaeUCG011.id.11287	Asthma	6	rs72731813	4	147414743	C	T	C	T	-0.147383	0.00792975	0.0293796	0.0112811	4.33e-07	0.45	FALSE	FALSE	25.1653
genus.DefluviitaleaceaeUCG011.id.11287	Asthma	7	rs9608282	22	24804081	T	G	T	G	0.142939	0.0173226	0.0299793	0.011735	2.52e-06	0.1	FALSE	FALSE	22.7332
genus.DefluviitaleaceaeUCG011.id.11287	Asthma	8	rs9725395	1	85205632	A	G	A	G	-0.13834	-0.00657991	0.029554	0.0115128	3.52e-06	0.66	FALSE	FALSE	21.9109
genus.FamilyXIIIAD3011group.id.11293	Asthma	1	rs11126423	2	74195551	C	T	C	T	0.0904399	-0.00301075	0.0196301	0.0104227	5.91e-06	0.77	FALSE	FALSE	21.2263
genus.FamilyXIIIAD3011group.id.11293	Asthma	2	rs12812672	12	18127597	T	C	T	C	-0.096065	-0.00612277	0.020828	0.0107451	2.56e-06	0.54	FALSE	FALSE	21.2733
genus.FamilyXIIIAD3011group.id.11293	Asthma	3	rs12911842	15	40047706	A	T	A	T	-0.0811976	0.00392671	0.0183335	0.00944362	6.91e-06	0.65	TRUE	TRUE	19.6153
genus.FamilyXIIIAD3011group.id.11293	Asthma	4	rs149302	5	14159925	T	C	T	C	-0.0645635	0.0133226	0.0143225	0.00761501	7.48e-06	0.056	FALSE	FALSE	20.3206
genus.FamilyXIIIAD3011group.id.11293	Asthma	5	rs16840310	1	240694163	A	G	A	G	-0.0608052	0.0110281	0.0122149	0.00646902	6.75e-07	0.088	FALSE	FALSE	24.78
genus.FamilyXIIIAD3011group.id.11293	Asthma	6	rs16940167	15	58683697	C	T	C	T	0.0732552	-0.00315043	0.0159898	0.00855206	3.91e-06	0.69	FALSE	FALSE	20.9889
genus.FamilyXIIIAD3011group.id.11293	Asthma	7	rs17156849	7	28603985	G	A	G	A	-0.112891	0.0100177	0.0245292	0.011874	4.19e-06	0.33	FALSE	FALSE	21.1812
genus.FamilyXIIIAD3011group.id.11293	Asthma	8	rs62029761	16	16006242	A	G	A	G	0.128753	-0.0164879	0.0276002	0.0135026	3.89e-06	0.19	FALSE	FALSE	21.7616
genus.FamilyXIIIAD3011group.id.11293	Asthma	9	rs62200412	20	4618639	C	T	C	T	-0.0800851	-0.0175729	0.0163834	0.00849489	5.8e-07	0.039	FALSE	FALSE	23.8943
genus.FamilyXIIIAD3011group.id.11293	Asthma	10	rs72730932	1	192019835	C	A	C	A	-0.0899559	0.0064671	0.0177107	0.00856105	6.89e-07	0.46	FALSE	FALSE	25.7982
genus.FamilyXIIIAD3011group.id.11293	Asthma	11	rs739451	9	136678954	C	T	C	T	0.0649589	0.00937309	0.0147534	0.00772938	7.88e-06	0.23	FALSE	FALSE	19.3862
genus.FamilyXIIIAD3011group.id.11293	Asthma	12	rs9837139	3	29811865	A	G	A	G	0.10752	-0.01447	0.0240482	0.0125325	8.71e-06	0.24	FALSE	FALSE	19.9901
genus.FamilyXIIIUCG001.id.11294	Asthma	1	rs112362903	17	33761027	A	G	A	G	-0.149047	-0.0126138	0.0333271	0.0146297	7.88e-06	0.4	FALSE	FALSE	20.001
genus.FamilyXIIIUCG001.id.11294	Asthma	2	rs116979587	15	25151194	T	A	T	A	-0.121679	0.0201164	0.0260821	0.0120002	3.05e-06	0.097	TRUE	TRUE	21.7644
genus.FamilyXIIIUCG001.id.11294	Asthma	3	rs3842897	1	183503664	G	A	G	A	-0.112639	-0.0111766	0.0242751	0.0119352	5.2e-06	0.36	FALSE	FALSE	21.5307
genus.FamilyXIIIUCG001.id.11294	Asthma	4	rs76463770	3	45479090	A	G	A	G	0.19313	0.0107605	0.0419866	0.0146252	3.77e-06	0.43	FALSE	FALSE	21.1581
genus.Eubacteriumbrachygroup.id.11296	Asthma	1	rs112617308	10	94185213	T	C	T	C	-0.170873	0.00813958	0.0362844	0.0103488	2.38e-06	0.4	FALSE	FALSE	22.1773
genus.Eubacteriumbrachygroup.id.11296	Asthma	2	rs13139592	4	144665178	T	C	T	C	-0.145997	0.0104273	0.0327192	0.00862567	7.97e-06	0.23	FALSE	FALSE	19.9104
genus.Eubacteriumbrachygroup.id.11296	Asthma	3	rs1384962	14	23060552	A	G	A	G	0.120888	0.00771279	0.0266264	0.0074626	6.99e-06	0.3	FALSE	FALSE	20.6131
genus.Eubacteriumbrachygroup.id.11296	Asthma	4	rs4862235	4	184628931	G	A	G	A	0.104806	-0.00352379	0.0225751	0.0062969	3.73e-06	0.54	FALSE	FALSE	21.5533
genus.Eubacteriumbrachygroup.id.11296	Asthma	5	rs62348779	5	17460096	T	C	T	C	-0.201481	-0.00447455	0.043286	0.0118603	3.78e-06	0.67	FALSE	FALSE	21.6656
genus.Eubacteriumbrachygroup.id.11296	Asthma	6	rs6591893	11	80236833	G	A	G	A	0.108225	0.00373848	0.0240319	0.00669801	7.34e-06	0.55	FALSE	FALSE	20.2807
genus.Eubacteriumbrachygroup.id.11296	Asthma	7	rs720439	22	48190598	A	G	A	G	-0.111927	0.0159468	0.0251252	0.00717803	7.03e-06	0.035	FALSE	FALSE	19.8449
genus.Eubacteriumbrachygroup.id.11296	Asthma	8	rs73199919	4	6856564	T	C	T	C	-0.236717	0.00387046	0.0531335	0.0124932	8.16e-06	0.82	FALSE	FALSE	19.8482
genus.Eubacteriumbrachygroup.id.11296	Asthma	9	rs9613196	22	26922534	T	A	T	A	-0.238718	0.0051337	0.0528561	0.0126304	4.99e-06	0.62	TRUE	TRUE	20.3977
genus.Eubacteriumnodatumgroup.id.11297	Asthma	1	rs10458299	7	135052348	T	C	T	C	-0.187753	0.0128789	0.041969	0.011072	8.37e-06	0.23	FALSE	FALSE	20.0131
genus.Eubacteriumnodatumgroup.id.11297	Asthma	2	rs11006576	10	61322015	A	G	A	G	-0.110167	0.00406582	0.024593	0.00625895	7.99e-06	0.54	FALSE	FALSE	20.067
genus.Eubacteriumnodatumgroup.id.11297	Asthma	3	rs113893692	9	28245518	C	T	C	T	-0.185107	0.00802155	0.0403573	0.00962448	5.76e-06	0.38	FALSE	FALSE	21.0379
genus.Eubacteriumnodatumgroup.id.11297	Asthma	4	rs34297067	14	52185888	A	G	A	G	-0.186907	-0.0104973	0.0341475	0.00861152	6.6e-08	0.17	FALSE	FALSE	29.9593
genus.Eubacteriumnodatumgroup.id.11297	Asthma	5	rs6818880	4	94712747	A	G	A	G	-0.110081	0.00290959	0.0245964	0.00626219	7.83e-06	0.7	FALSE	FALSE	20.0298
genus.Eubacteriumnodatumgroup.id.11297	Asthma	6	rs77910827	9	96597985	C	T	C	T	0.201788	-0.0164437	0.0413568	0.0103456	9.05e-07	0.12	FALSE	FALSE	23.8066
genus.Eubacteriumnodatumgroup.id.11297	Asthma	7	rs7827125	8	4954912	C	T	C	T	0.1223	0.00225896	0.0271331	0.00691585	7.17e-06	0.74	FALSE	FALSE	20.3166
genus.Eubacteriumnodatumgroup.id.11297	Asthma	8	rs7880204	1	171060821	T	C	T	C	-0.125454	0.00557746	0.0275303	0.00703115	6.84e-06	0.49	FALSE	FALSE	20.7656
genus.Eubacteriumnodatumgroup.id.11297	Asthma	9	rs9425984	1	34529736	T	C	T	C	-0.130234	-0.00337252	0.0292347	0.00734312	7.21e-06	0.63	FALSE	FALSE	19.845
genus.Coprococcus1.id.11301	Asthma	1	rs12794898	11	124554061	G	T	G	T	0.0903299	0.0214853	0.0197212	0.0113477	4.92e-06	0.048	FALSE	FALSE	20.9795
genus.Coprococcus1.id.11301	Asthma	2	rs12886051	14	29898456	G	C	G	C	-0.0521782	0.00601611	0.0118051	0.00659347	8.01e-06	0.34	TRUE	TRUE	19.5363
genus.Coprococcus1.id.11301	Asthma	3	rs1576241	6	72529277	A	G	A	G	-0.0510343	-0.00237777	0.0109535	0.00621151	3.33e-06	0.6	FALSE	FALSE	21.7082
genus.Coprococcus1.id.11301	Asthma	4	rs2907920	19	2600717	A	G	A	G	0.0561173	0.00879788	0.0126824	0.00690165	7.65e-06	0.21	FALSE	FALSE	19.5791
genus.Coprococcus1.id.11301	Asthma	5	rs4277593	20	4319420	G	A	G	A	-0.0585649	0.000596188	0.0109914	0.00620333	1.14e-07	0.91	FALSE	FALSE	28.3904
genus.Coprococcus1.id.11301	Asthma	6	rs56405618	4	174468316	A	G	A	G	-0.08963	-0.00776045	0.0186508	0.0103715	1.57e-06	0.43	FALSE	FALSE	23.0946
genus.Coprococcus1.id.11301	Asthma	7	rs73031725	11	134622282	T	C	T	C	0.167591	-7.61e-05	0.0355224	0.0155212	1.98e-06	0.97	FALSE	FALSE	22.2586
genus.Coprococcus1.id.11301	Asthma	8	rs73167075	3	165693143	T	C	T	C	0.0573137	-0.0011603	0.0127573	0.00730557	8.57e-06	0.9	FALSE	FALSE	20.1836
genus.Coprococcus1.id.11301	Asthma	9	rs74101919	1	95424321	T	C	T	C	-0.0718989	3.12e-05	0.0144651	0.00797895	1.03e-06	0.98	FALSE	FALSE	24.7059
genus.Coprococcus1.id.11301	Asthma	10	rs946513	10	15913820	C	T	C	T	0.205899	0.012768	0.0460018	0.0132727	8.62e-06	0.28	FALSE	FALSE	20.0336
genus.Coprococcus2.id.11302	Asthma	1	rs12634070	3	180544880	T	C	T	C	0.0736486	0.00705272	0.0164921	0.00758847	9.95e-06	0.33	FALSE	FALSE	19.9423
genus.Coprococcus2.id.11302	Asthma	2	rs1958519	14	86833255	T	A	T	A	0.0665288	0.00571702	0.0138558	0.00628172	1.58e-06	0.38	TRUE	TRUE	23.0545
genus.Coprococcus2.id.11302	Asthma	3	rs2482516	9	25554068	C	T	C	T	0.0754415	0.00661641	0.0164619	0.0077305	4.72e-06	0.3	FALSE	FALSE	21.0021
genus.Coprococcus2.id.11302	Asthma	4	rs35890118	10	129715759	A	G	A	G	-0.066536	-0.00210205	0.0147661	0.00691234	8.26e-06	0.76	FALSE	FALSE	20.304
genus.Coprococcus2.id.11302	Asthma	5	rs6677933	1	112139008	C	T	C	T	-0.0804405	-0.00255071	0.0164216	0.00752899	1.19e-06	0.69	FALSE	FALSE	23.9948
genus.Coprococcus2.id.11302	Asthma	6	rs9426473	1	4210455	A	G	A	G	0.0727361	0.00929398	0.0161662	0.00758343	6.31e-06	0.22	FALSE	FALSE	20.2435
genus.Coprococcus3.id.11303	Asthma	1	rs11077359	17	76343961	T	C	T	C	-0.0645443	-0.00789351	0.0148833	0.00759494	9.64e-06	0.3	FALSE	FALSE	18.8069
genus.Coprococcus3.id.11303	Asthma	2	rs13394391	2	240727657	C	T	C	T	-0.0709302	-0.00606038	0.0150918	0.00832741	2.2e-06	0.46	FALSE	FALSE	22.0892
genus.Coprococcus3.id.11303	Asthma	3	rs178271	22	21331556	T	C	T	C	0.145257	-0.0066557	0.0294239	0.0133549	7.81e-07	0.59	FALSE	FALSE	24.371
genus.Coprococcus3.id.11303	Asthma	4	rs4575475	14	99141751	G	A	G	A	0.0619514	0.0163851	0.0137787	0.00744544	7.04e-06	0.027	FALSE	FALSE	20.2155
genus.Coprococcus3.id.11303	Asthma	5	rs62481985	8	4128340	G	C	G	C	-0.0582385	0.00194437	0.0115052	0.00629342	4.18e-07	0.84	TRUE	TRUE	25.623
genus.Coprococcus3.id.11303	Asthma	6	rs7521171	1	149998497	G	A	G	A	-0.0596434	0.00302635	0.0129279	0.00700247	4.32e-06	0.76	FALSE	FALSE	21.2849
genus.Coprococcus3.id.11303	Asthma	7	rs8100692	19	40032132	T	C	T	C	0.0577411	-0.00306201	0.0113476	0.00627001	4.16e-07	0.59	FALSE	FALSE	25.8918
genus.Eisenbergiella.id.11304	Asthma	1	rs11079158	17	53367641	T	C	T	C	0.100627	-0.00373673	0.022546	0.00724574	7.35e-06	0.56	FALSE	FALSE	19.9199
genus.Eisenbergiella.id.11304	Asthma	2	rs12257723	10	109417101	A	C	A	C	-0.0952742	-0.00601891	0.0211569	0.00691657	8.85e-06	0.34	FALSE	FALSE	20.279
genus.Eisenbergiella.id.11304	Asthma	3	rs1508033	15	53375201	A	C	A	C	0.091546	0.00553565	0.0195787	0.00648958	3.23e-06	0.37	FALSE	FALSE	21.8632
genus.Eisenbergiella.id.11304	Asthma	4	rs1553971	3	111419486	T	G	T	G	0.120965	0.0108642	0.0263054	0.00863545	5.27e-06	0.14	FALSE	FALSE	21.1459
genus.Eisenbergiella.id.11304	Asthma	5	rs2683098	15	36178565	C	T	C	T	0.107319	0.00663801	0.022515	0.00758996	2.24e-06	0.42	FALSE	FALSE	22.72
genus.Fusicatenibacter.id.11305	Asthma	1	rs10439674	21	42681392	A	G	A	G	-0.0572129	0.00872778	0.0130007	0.00775553	7.68e-06	0.24	FALSE	FALSE	19.3667
genus.Fusicatenibacter.id.11305	Asthma	2	rs167879	20	55937366	C	T	C	T	-0.0659543	0.0141618	0.0148763	0.00818773	5.87e-06	0.073	FALSE	FALSE	19.6562
genus.Fusicatenibacter.id.11305	Asthma	3	rs2025938	10	112177119	G	A	G	A	-0.0967298	-0.0136329	0.0205426	0.0112683	2.99e-06	0.26	FALSE	FALSE	22.1723
genus.Fusicatenibacter.id.11305	Asthma	4	rs206581	18	10370596	A	G	A	G	-0.0568339	-0.00328363	0.0127894	0.00746359	8.96e-06	0.62	FALSE	FALSE	19.7476
genus.Fusicatenibacter.id.11305	Asthma	5	rs2132128	8	15360718	G	A	G	A	-0.0771914	0.00635683	0.0160344	0.00943838	1.08e-06	0.44	FALSE	FALSE	23.1755
genus.Fusicatenibacter.id.11305	Asthma	6	rs3303	10	120447429	T	C	T	C	-0.0953657	-0.00375719	0.020407	0.0111097	3.94e-06	0.73	FALSE	FALSE	21.8387
genus.Fusicatenibacter.id.11305	Asthma	7	rs4378146	1	24927625	A	C	A	C	-0.0616691	0.00184866	0.0125259	0.00711868	7.2e-07	0.81	FALSE	FALSE	24.2392
genus.Fusicatenibacter.id.11305	Asthma	8	rs62353480	5	29595000	A	G	A	G	-0.0701397	-0.00452968	0.0145589	0.00813022	1.57e-06	0.49	FALSE	FALSE	23.2098
genus.Fusicatenibacter.id.11305	Asthma	9	rs704418	3	64252803	T	C	T	C	0.0739124	-0.00721727	0.0151073	0.00898921	7.77e-07	0.44	FALSE	FALSE	23.9366
genus.Fusicatenibacter.id.11305	Asthma	10	rs73103914	12	58658311	A	G	A	G	-0.0597324	0.0062766	0.0134458	0.00757977	8.3e-06	0.43	FALSE	FALSE	19.7355
genus.Fusicatenibacter.id.11305	Asthma	11	rs792108	2	5532793	T	C	T	C	-0.0508345	0.00283422	0.0113843	0.00645243	8.5e-06	0.58	FALSE	FALSE	19.939
genus.Fusicatenibacter.id.11305	Asthma	12	rs8028026	15	88353215	A	G	A	G	-0.0792146	-0.0180207	0.0180505	0.0097833	8.06e-06	0.076	FALSE	FALSE	19.259
genus.Fusicatenibacter.id.11305	Asthma	13	rs9905659	17	70697344	G	A	G	A	-0.061617	0.00465474	0.0136576	0.00811801	7.31e-06	0.55	FALSE	FALSE	20.3542
genus.Hungatella.id.11306	Asthma	1	rs10044993	5	58424440	C	A	C	A	0.139547	0.0113202	0.0316748	0.00880328	8.07e-06	0.2	FALSE	FALSE	19.4095
genus.Hungatella.id.11306	Asthma	2	rs13249325	8	14853525	T	G	T	G	-0.100023	-0.00393954	0.0225883	0.00639819	9.69e-06	0.56	FALSE	FALSE	19.6078
genus.Hungatella.id.11306	Asthma	3	rs17092615	14	95973619	G	A	G	A	0.152235	0.00245281	0.0337867	0.00923297	7.38e-06	0.79	FALSE	FALSE	20.3018
genus.Hungatella.id.11306	Asthma	4	rs72759041	15	89577376	G	T	G	T	-0.126025	0.0125852	0.0282242	0.00728136	3.86e-06	0.068	FALSE	FALSE	19.9374
genus.Lachnoclostridium.id.11308	Asthma	1	rs1528479	2	167244051	G	A	G	A	-0.0497798	-0.000972968	0.0111919	0.00659734	9.64e-06	0.78	FALSE	FALSE	19.7832
genus.Lachnoclostridium.id.11308	Asthma	2	rs1997204	12	102046595	T	C	T	C	-0.108075	0.00825893	0.0242022	0.0134012	5.97e-06	0.5	FALSE	FALSE	19.9406
genus.Lachnoclostridium.id.11308	Asthma	3	rs3821998	4	38694566	C	A	C	A	-0.0864066	-0.0122253	0.0192519	0.0114089	6.72e-06	0.26	FALSE	FALSE	20.1439
genus.Lachnoclostridium.id.11308	Asthma	4	rs4738679	8	59370320	G	A	G	A	-0.0520267	0.00671818	0.011404	0.00657915	4.42e-06	0.33	FALSE	FALSE	20.813
genus.Lachnoclostridium.id.11308	Asthma	5	rs615997	3	23037786	T	C	T	C	0.0511752	-0.000450424	0.0106491	0.0062196	2.03e-06	0.86	FALSE	FALSE	23.0939
genus.Lachnoclostridium.id.11308	Asthma	6	rs61915992	12	28169306	A	T	A	T	0.0803876	-0.0085217	0.0172209	0.00934966	2.67e-06	0.39	TRUE	TRUE	21.7905
genus.Lachnoclostridium.id.11308	Asthma	7	rs62028349	16	27217620	G	C	G	C	0.0469989	-0.0321877	0.0105971	0.00627652	9.17e-06	1.8e-07	TRUE	TRUE	19.6699
genus.Lachnoclostridium.id.11308	Asthma	8	rs62285313	3	177470032	A	G	A	G	0.0864203	-0.00515175	0.0181565	0.0100997	1.58e-06	0.54	FALSE	FALSE	22.6551
genus.Lachnoclostridium.id.11308	Asthma	9	rs72829893	17	46694541	G	T	G	T	0.117472	-0.0281091	0.0268103	0.0140911	5.58e-06	0.035	FALSE	FALSE	19.1985
genus.Lachnoclostridium.id.11308	Asthma	10	rs789029	18	1053252	C	T	C	T	-0.0641289	0.00352433	0.0137974	0.00828395	3.75e-06	0.74	FALSE	FALSE	21.6029
genus.LachnospiraceaeFCS020group.id.11314	Asthma	1	rs113859143	5	109403564	G	C	G	C	-0.108906	-0.00161723	0.0242055	0.0121788	2.55e-06	0.9	TRUE	TRUE	20.2432
genus.LachnospiraceaeFCS020group.id.11314	Asthma	2	rs12078956	1	35328576	C	G	C	G	0.106101	0.000277001	0.0222904	0.0108033	2.15e-06	0.94	TRUE	TRUE	22.657
genus.LachnospiraceaeFCS020group.id.11314	Asthma	3	rs1254846	10	44346094	G	A	G	A	0.105963	-0.0115414	0.0232501	0.0120035	5.6e-06	0.36	FALSE	FALSE	20.7709
genus.LachnospiraceaeFCS020group.id.11314	Asthma	4	rs2322265	4	166588085	C	T	C	T	-0.0666305	0.00158321	0.0141577	0.00727573	5.21e-06	0.9	FALSE	FALSE	22.1495
genus.LachnospiraceaeFCS020group.id.11314	Asthma	5	rs2862811	3	165996415	T	C	T	C	0.0564927	0.00318103	0.0121736	0.00623002	3.92e-06	0.64	FALSE	FALSE	21.5351
genus.LachnospiraceaeFCS020group.id.11314	Asthma	6	rs35035870	11	3248876	T	C	T	C	-0.190615	0.00957824	0.0414403	0.0148803	2.62e-06	0.45	FALSE	FALSE	21.1578
genus.LachnospiraceaeFCS020group.id.11314	Asthma	7	rs369444	16	23631307	C	G	C	G	0.125481	-0.0208587	0.0259008	0.013534	3.15e-06	0.19	TRUE	TRUE	23.471
genus.LachnospiraceaeFCS020group.id.11314	Asthma	8	rs72793667	2	53946431	A	G	A	G	-0.116881	0.00249688	0.0246589	0.0114139	1.63e-06	0.83	FALSE	FALSE	22.4667
genus.LachnospiraceaeFCS020group.id.11314	Asthma	9	rs9308097	4	165786478	A	G	A	G	0.055381	0.00203102	0.0123659	0.00631863	7.47e-06	0.68	FALSE	FALSE	20.0571
genus.LachnospiraceaeFCS020group.id.11314	Asthma	10	rs9788306	13	40419314	C	T	C	T	-0.062804	-0.0239764	0.0130744	0.00678313	1.39e-06	0.00039	FALSE	FALSE	23.0743	Outliers
genus.LachnospiraceaeFCS020group.id.11314	Asthma	11	rs9919338	1	118425334	G	C	G	C	-0.0553339	0.00421968	0.0120621	0.00619669	4.91e-06	0.52	TRUE	TRUE	21.0443
genus.LachnospiraceaeNC2004group.id.11316	Asthma	1	rs117467633	17	21157406	T	C	T	C	-0.169687	-0.0148368	0.0383169	0.012293	9.13e-06	0.23	FALSE	FALSE	19.6119
genus.LachnospiraceaeNC2004group.id.11316	Asthma	2	rs12208226	6	22725908	C	A	C	A	-0.154739	-0.00506234	0.0340372	0.0112992	9.75e-06	0.67	FALSE	FALSE	20.6677
genus.LachnospiraceaeNC2004group.id.11316	Asthma	3	rs12863463	13	47512191	G	A	G	A	-0.156365	-0.0101402	0.0345372	0.0117905	6.04e-06	0.39	FALSE	FALSE	20.4977
genus.LachnospiraceaeNC2004group.id.11316	Asthma	4	rs1331592	9	122239986	C	G	C	G	0.0948806	0.00422529	0.0208369	0.0074273	5.34e-06	0.63	TRUE	TRUE	20.7343
genus.LachnospiraceaeNC2004group.id.11316	Asthma	5	rs1928659	9	29334137	T	C	T	C	0.102522	-0.00214581	0.0226445	0.00723808	6.17e-06	0.73	FALSE	FALSE	20.4978
genus.LachnospiraceaeNC2004group.id.11316	Asthma	6	rs1929743	13	76829562	T	C	T	C	0.0837206	0.00343519	0.0190318	0.00652724	9.06e-06	0.66	FALSE	FALSE	19.351
genus.LachnospiraceaeNC2004group.id.11316	Asthma	7	rs3756315	5	149544722	A	G	A	G	-0.0883469	0.00473814	0.0188397	0.00664469	3.33e-06	0.49	FALSE	FALSE	21.9905
genus.LachnospiraceaeNC2004group.id.11316	Asthma	8	rs6116753	20	5330700	G	A	G	A	0.0994748	0.00657113	0.0209139	0.00708048	2.92e-06	0.32	FALSE	FALSE	22.6233
genus.LachnospiraceaeND3007group.id.11317	Asthma	1	rs13110238	4	7678735	C	G	C	G	-0.0636978	-0.00116345	0.0142041	0.00752816	4.48e-06	0.8	TRUE	TRUE	20.1104
genus.LachnospiraceaeND3007group.id.11317	Asthma	2	rs72776675	10	14137663	T	C	T	C	-0.0647067	-0.00128989	0.014797	0.0081313	8.72e-06	0.89	FALSE	FALSE	19.1228
genus.LachnospiraceaeND3007group.id.11317	Asthma	3	rs9932954	16	1100633	A	G	A	G	-0.0561864	0.00979857	0.0115984	0.0062359	1.25e-06	0.12	FALSE	FALSE	23.4674
genus.LachnospiraceaeNK4A136group.id.11319	Asthma	1	rs10952110	7	8497922	G	T	G	T	0.0487709	-0.00348521	0.0109614	0.00625079	9.08e-06	0.55	FALSE	FALSE	19.7964
genus.LachnospiraceaeNK4A136group.id.11319	Asthma	2	rs11263806	17	35240097	A	G	A	G	-0.0524615	-0.0054942	0.0116758	0.00673864	5.07e-06	0.34	FALSE	FALSE	20.1887
genus.LachnospiraceaeNK4A136group.id.11319	Asthma	3	rs12611395	19	21806125	A	G	A	G	-0.0902532	-0.018319	0.0199652	0.01058	5.83e-06	0.08	FALSE	FALSE	20.4351
genus.LachnospiraceaeNK4A136group.id.11319	Asthma	4	rs160061	5	6116659	A	G	A	G	0.0513831	0.0114042	0.0108094	0.00620316	2.12e-06	0.06	FALSE	FALSE	22.5963
genus.LachnospiraceaeNK4A136group.id.11319	Asthma	5	rs28540839	8	84735080	A	C	A	C	0.0508285	-0.00297736	0.0110591	0.00619862	9.34e-06	0.7	FALSE	FALSE	21.1239
genus.LachnospiraceaeNK4A136group.id.11319	Asthma	6	rs2880566	17	30016653	T	C	T	C	0.0599578	0.00793622	0.0134693	0.00780085	5.61e-06	0.28	FALSE	FALSE	19.8155
genus.LachnospiraceaeNK4A136group.id.11319	Asthma	7	rs4955932	3	55181375	T	C	T	C	-0.0492283	0.00616586	0.0109388	0.00643593	7.05e-06	0.36	FALSE	FALSE	20.2531
genus.LachnospiraceaeNK4A136group.id.11319	Asthma	8	rs68104925	14	100177681	T	C	T	C	-0.0549104	0.00920972	0.0115385	0.00648762	2.37e-06	0.14	FALSE	FALSE	22.647
genus.LachnospiraceaeNK4A136group.id.11319	Asthma	9	rs7073658	10	62175024	T	G	T	G	-0.0499621	-0.00761858	0.0109693	0.00635984	5.27e-06	0.27	FALSE	FALSE	20.7456
genus.LachnospiraceaeNK4A136group.id.11319	Asthma	10	rs73044693	19	51256120	A	G	A	G	-0.10758	0.0124636	0.0229884	0.0113795	3.57e-06	0.21	FALSE	FALSE	21.9
genus.LachnospiraceaeNK4A136group.id.11319	Asthma	11	rs7616165	3	190415145	G	T	G	T	-0.230542	0.0258766	0.0483465	0.0143576	2.77e-06	0.1	FALSE	FALSE	22.739
genus.LachnospiraceaeNK4A136group.id.11319	Asthma	12	rs76193507	3	161749981	A	G	A	G	-0.22973	0.00262199	0.0499776	0.0148897	2.93e-06	0.87	FALSE	FALSE	21.1293
genus.LachnospiraceaeNK4A136group.id.11319	Asthma	13	rs7832116	8	4842929	A	G	A	G	-0.0714756	0.000970771	0.0151703	0.00887184	3.57e-06	0.86	FALSE	FALSE	22.1987
genus.LachnospiraceaeUCG001.id.11321	Asthma	1	rs10815577	9	7273249	C	G	C	G	-0.0683706	0.00792995	0.0143691	0.00634632	1.72e-06	0.19	TRUE	TRUE	22.6403
genus.LachnospiraceaeUCG001.id.11321	Asthma	2	rs12131224	1	166199362	C	T	C	T	0.117095	0.0133602	0.02591	0.010806	7.4e-06	0.21	FALSE	FALSE	20.4243
genus.LachnospiraceaeUCG001.id.11321	Asthma	3	rs2050911	1	82384407	G	A	G	A	0.0751466	-0.00264569	0.0153934	0.00679724	1.11e-06	0.65	FALSE	FALSE	23.8313
genus.LachnospiraceaeUCG001.id.11321	Asthma	4	rs2371284	12	56256262	T	C	T	C	-0.0761893	0.00269742	0.0170127	0.00746949	7.56e-06	0.77	FALSE	FALSE	20.0559
genus.LachnospiraceaeUCG001.id.11321	Asthma	5	rs4981345	14	21455973	T	C	T	C	-0.0681973	0.00734939	0.0149831	0.00654805	6.09e-06	0.33	FALSE	FALSE	20.7171
genus.LachnospiraceaeUCG001.id.11321	Asthma	6	rs62496417	7	96965504	T	G	T	G	-0.0748504	0.0170445	0.0165681	0.00730592	5.88e-06	0.017	FALSE	FALSE	20.4101
genus.LachnospiraceaeUCG001.id.11321	Asthma	7	rs7213933	17	36155074	T	A	T	A	-0.0816269	-0.00160416	0.01838	0.00805662	9.02e-06	0.96	TRUE	TRUE	19.7231
genus.LachnospiraceaeUCG001.id.11321	Asthma	8	rs78848836	1	53773248	A	G	A	G	-0.118868	0.00356267	0.0259753	0.0107147	3.38e-06	0.78	FALSE	FALSE	20.9415
genus.LachnospiraceaeUCG001.id.11321	Asthma	9	rs79476906	1	108102470	T	A	T	A	-0.087088	-0.0113853	0.0197008	0.00844298	8.27e-06	0.22	TRUE	TRUE	19.541
genus.LachnospiraceaeUCG001.id.11321	Asthma	10	rs8104225	19	13962924	A	G	A	G	0.0892098	0.000240066	0.0197665	0.00890281	8.04e-06	0.9	FALSE	FALSE	20.3688
genus.LachnospiraceaeUCG001.id.11321	Asthma	11	rs985416	3	148269083	C	T	C	T	0.0970258	-0.00318384	0.0181807	0.0078446	1.46e-07	0.8	FALSE	FALSE	28.4809
genus.LachnospiraceaeUCG004.id.11324	Asthma	1	rs11128180	3	70592215	A	G	A	G	0.0648288	0.00676328	0.0140126	0.00729695	4.52e-06	0.32	FALSE	FALSE	21.4041
genus.LachnospiraceaeUCG004.id.11324	Asthma	2	rs12072562	1	105287469	T	C	T	C	0.133104	0.0206188	0.0303566	0.0132178	7.07e-06	0.12	FALSE	FALSE	19.2254
genus.LachnospiraceaeUCG004.id.11324	Asthma	3	rs12673420	7	71303007	G	A	G	A	0.0554351	-0.0119009	0.0118375	0.00628056	2.98e-06	0.053	FALSE	FALSE	21.9305
genus.LachnospiraceaeUCG004.id.11324	Asthma	4	rs12747809	1	240359089	G	A	G	A	-0.062197	0.00511804	0.0125685	0.00665014	8.65e-07	0.41	FALSE	FALSE	24.4892
genus.LachnospiraceaeUCG004.id.11324	Asthma	5	rs12894272	14	40536481	A	G	A	G	0.0579792	-0.0054693	0.0125229	0.00660199	4.34e-06	0.56	FALSE	FALSE	21.4356
genus.LachnospiraceaeUCG004.id.11324	Asthma	6	rs233486	6	14817584	A	G	A	G	-0.0799088	-0.0120406	0.017766	0.00905459	6.28e-06	0.22	FALSE	FALSE	20.2307
genus.LachnospiraceaeUCG004.id.11324	Asthma	7	rs2726805	4	183247601	A	G	A	G	0.0548397	0.00421651	0.0120844	0.00635104	6.3e-06	0.46	FALSE	FALSE	20.5938
genus.LachnospiraceaeUCG004.id.11324	Asthma	8	rs2882478	2	49904589	G	A	G	A	-0.0577091	0.00558478	0.0118338	0.00626467	1.21e-06	0.37	FALSE	FALSE	23.7814
genus.LachnospiraceaeUCG004.id.11324	Asthma	9	rs35182105	12	24572337	A	G	A	G	-0.109724	0.0235108	0.024221	0.012167	4.87e-06	0.053	FALSE	FALSE	20.5221
genus.LachnospiraceaeUCG004.id.11324	Asthma	10	rs7629954	3	154242406	A	G	A	G	0.108441	0.0108703	0.023825	0.0120473	5.77e-06	0.39	FALSE	FALSE	20.7167
genus.LachnospiraceaeUCG008.id.11328	Asthma	1	rs10741777	11	19572557	T	C	T	C	-0.0973842	0.0054524	0.0194791	0.00728431	7.69e-07	0.38	FALSE	FALSE	24.9941
genus.LachnospiraceaeUCG008.id.11328	Asthma	2	rs10801803	1	90818872	G	A	G	A	-0.117029	-0.0179678	0.0243085	0.00920483	1.4e-06	0.049	FALSE	FALSE	23.1778
genus.LachnospiraceaeUCG008.id.11328	Asthma	3	rs13024781	2	168628871	T	C	T	C	-0.0798769	0.0131915	0.0168846	0.00624052	2.29e-06	0.038	FALSE	FALSE	22.3801
genus.LachnospiraceaeUCG008.id.11328	Asthma	4	rs57091572	6	81214803	A	G	A	G	-0.110443	0.0051676	0.0235801	0.00854524	2.86e-06	0.57	FALSE	FALSE	21.9372
genus.LachnospiraceaeUCG008.id.11328	Asthma	5	rs57254474	8	23071054	G	A	G	A	0.0886511	0.0176026	0.0199045	0.00725481	6.92e-06	0.015	FALSE	FALSE	19.8365
genus.LachnospiraceaeUCG008.id.11328	Asthma	6	rs61944774	12	129539818	A	G	A	G	0.179838	-0.0037024	0.0393797	0.0131428	6.34e-06	0.71	FALSE	FALSE	20.8554
genus.LachnospiraceaeUCG008.id.11328	Asthma	7	rs62277846	2	228100140	C	T	C	T	0.102292	-0.00508218	0.0212319	0.0077499	1.59e-06	0.53	FALSE	FALSE	23.2118
genus.LachnospiraceaeUCG008.id.11328	Asthma	8	rs75356640	15	31697284	G	A	G	A	0.136523	0.0147402	0.0303128	0.0112391	9.83e-06	0.15	FALSE	FALSE	20.2844
genus.LachnospiraceaeUCG008.id.11328	Asthma	9	rs955844	16	84992314	A	C	A	C	0.112064	0.00406956	0.0228369	0.00840436	1.81e-06	0.6	FALSE	FALSE	24.0801
genus.LachnospiraceaeUCG008.id.11328	Asthma	10	rs9873555	3	100496680	G	C	G	C	-0.121162	-0.0115201	0.0233467	0.00830548	2.41e-07	0.19	TRUE	TRUE	26.9327
genus.LachnospiraceaeUCG010.id.11330	Asthma	1	rs10414815	19	42586245	T	C	T	C	0.10453	0.0334908	0.0230253	0.00982088	4.24e-06	0.0006	FALSE	FALSE	20.6096
genus.LachnospiraceaeUCG010.id.11330	Asthma	2	rs11192447	10	83848397	A	G	A	G	0.126592	-0.00776271	0.024345	0.0128779	4.69e-07	0.54	FALSE	FALSE	27.0392
genus.LachnospiraceaeUCG010.id.11330	Asthma	3	rs17730011	6	84772845	G	A	G	A	-0.0702357	-0.00448571	0.015706	0.00814384	7.85e-06	0.59	FALSE	FALSE	19.9979
genus.LachnospiraceaeUCG010.id.11330	Asthma	4	rs2153460	9	85576178	A	T	A	T	-0.0684038	-0.0136675	0.0156562	0.00792206	9.17e-06	0.08	TRUE	TRUE	19.0893
genus.LachnospiraceaeUCG010.id.11330	Asthma	5	rs2833528	21	33193567	C	T	C	T	-0.0562148	-0.00587852	0.0127763	0.00643817	9.92e-06	0.34	FALSE	FALSE	19.3594
genus.LachnospiraceaeUCG010.id.11330	Asthma	6	rs336138	5	8146371	G	T	G	T	0.0779543	-0.00109688	0.0171865	0.0083764	7.48e-06	0.97	FALSE	FALSE	20.5733
genus.LachnospiraceaeUCG010.id.11330	Asthma	7	rs4576377	7	81410263	A	C	A	C	-0.0572001	0.0104931	0.0127043	0.00636299	7.63e-06	0.11	FALSE	FALSE	20.2718
genus.LachnospiraceaeUCG010.id.11330	Asthma	8	rs72761829	1	224897491	A	T	A	T	0.111884	-0.00687338	0.0238893	0.0116969	2.58e-06	0.52	TRUE	TRUE	21.9344
genus.LachnospiraceaeUCG010.id.11330	Asthma	9	rs72894957	2	185862591	G	A	G	A	0.222263	-0.0073844	0.0486425	0.0146941	5.68e-06	0.58	FALSE	FALSE	20.8786
genus.LachnospiraceaeUCG010.id.11330	Asthma	10	rs74315802	14	29872341	G	T	G	T	0.0867262	-0.000977386	0.0183477	0.00932264	3.19e-06	0.99	FALSE	FALSE	22.3428
genus.LachnospiraceaeUCG010.id.11330	Asthma	11	rs9981767	21	44079875	A	C	A	C	0.0655062	0.000285458	0.0131994	0.00667439	9.96e-07	0.84	FALSE	FALSE	24.6295
genus.Tyzzerella3.id.11335	Asthma	1	rs1232220	6	102680257	G	T	G	T	-0.143869	0.00339641	0.031828	0.0093766	7.91e-06	0.79	FALSE	FALSE	20.4323
genus.Tyzzerella3.id.11335	Asthma	2	rs17706273	5	16388259	T	C	T	C	-0.140368	0.00672255	0.0274708	0.00898338	5.88e-07	0.51	FALSE	FALSE	26.1094
genus.Tyzzerella3.id.11335	Asthma	3	rs17809157	7	82547827	A	T	A	T	-0.163819	-0.0030245	0.0336386	0.0106881	1.54e-06	0.8	TRUE	TRUE	23.7167
genus.Tyzzerella3.id.11335	Asthma	4	rs191093	12	77390329	G	A	G	A	0.159008	0.00897231	0.0353306	0.0112555	6.76e-06	0.47	FALSE	FALSE	20.2552
genus.Tyzzerella3.id.11335	Asthma	5	rs4904512	14	89595945	T	C	T	C	-0.117151	-0.0191765	0.0250306	0.0080661	3.09e-06	0.024	FALSE	FALSE	21.9054
genus.Tyzzerella3.id.11335	Asthma	6	rs67476743	19	1030320	T	G	T	G	0.132164	-0.0104169	0.022208	0.00680394	3.74e-09	0.096	FALSE	FALSE	35.4165
genus.Tyzzerella3.id.11335	Asthma	7	rs75091807	13	35023691	G	T	G	T	-0.184966	0.0102066	0.0383029	0.0110999	1.71e-06	0.36	FALSE	FALSE	23.3196
genus.Tyzzerella3.id.11335	Asthma	8	rs7561370	2	57810406	T	C	T	C	0.131341	0.00986061	0.0286292	0.00918029	1.52e-06	0.26	FALSE	FALSE	21.0466
genus.Eubacteriumhalliigroup.id.11338	Asthma	1	rs10501370	11	58040621	C	T	C	T	-0.115589	0.015821	0.0252489	0.0148253	5.42e-06	0.22	FALSE	FALSE	20.9579
genus.Eubacteriumhalliigroup.id.11338	Asthma	2	rs10808115	7	100635375	A	C	A	C	-0.0504747	-0.000111651	0.0109922	0.00621715	4.42e-06	0.96	FALSE	FALSE	21.0851
genus.Eubacteriumhalliigroup.id.11338	Asthma	3	rs117748144	11	11771637	T	C	T	C	-0.126582	-0.0214471	0.028712	0.0136555	7.86e-06	0.11	FALSE	FALSE	19.4365
genus.Eubacteriumhalliigroup.id.11338	Asthma	4	rs13116360	4	111885431	T	C	T	C	0.154124	0.00747353	0.0297185	0.0134926	2.94e-07	0.65	FALSE	FALSE	26.896
genus.Eubacteriumhalliigroup.id.11338	Asthma	5	rs17474256	1	104524676	G	A	G	A	0.0810805	0.00243865	0.0184573	0.0104598	9.45e-06	0.82	FALSE	FALSE	19.2973
genus.Eubacteriumhalliigroup.id.11338	Asthma	6	rs630939	18	48384463	C	T	C	T	-0.0508914	0.0159589	0.0114352	0.00630519	9.16e-06	0.011	FALSE	FALSE	19.8062
genus.Eubacteriumhalliigroup.id.11338	Asthma	7	rs6550770	3	23663416	T	C	T	C	-0.198087	-0.0142638	0.0443545	0.013722	4.82e-06	0.3	FALSE	FALSE	19.9452
genus.Eubacteriumhalliigroup.id.11338	Asthma	8	rs78056098	11	123789877	G	T	G	T	-0.0507411	0.00465736	0.0113758	0.00648935	8.29e-06	0.5	FALSE	FALSE	19.8955
genus.Eubacteriumoxidoreducensgroup.id.11339	Asthma	1	rs12129908	1	195064019	C	A	C	A	0.0893272	-0.00404074	0.0198333	0.0062659	5.8e-06	0.49	FALSE	FALSE	20.2852
genus.Eubacteriumoxidoreducensgroup.id.11339	Asthma	2	rs12423772	12	94515340	G	T	G	T	0.14098	0.00393995	0.0295029	0.010185	2.63e-06	0.57	FALSE	FALSE	22.8341
genus.Eubacteriumoxidoreducensgroup.id.11339	Asthma	3	rs34561138	16	86480355	G	A	G	A	0.216145	0.0125174	0.045992	0.012357	2.51e-06	0.25	FALSE	FALSE	22.0865
genus.Eubacteriumoxidoreducensgroup.id.11339	Asthma	4	rs440215	5	106882394	C	T	C	T	0.0932766	5.37e-05	0.0195294	0.00623905	1.65e-06	0.98	FALSE	FALSE	22.8122
genus.Eubacteriumruminantiumgroup.id.11340	Asthma	1	rs10131724	14	52219066	A	C	A	C	-0.199832	-0.00883254	0.0414577	0.0131483	2.39e-06	0.55	FALSE	FALSE	23.2338
genus.Eubacteriumruminantiumgroup.id.11340	Asthma	2	rs10923018	1	88523399	G	A	G	A	0.0726438	-0.00543722	0.0160924	0.0062376	6.8e-06	0.36	FALSE	FALSE	20.3777
genus.Eubacteriumruminantiumgroup.id.11340	Asthma	3	rs112375806	22	48749548	T	A	T	A	0.143141	0.010593	0.0293757	0.010762	5.82e-06	0.37	TRUE	TRUE	23.7438
genus.Eubacteriumruminantiumgroup.id.11340	Asthma	4	rs11637981	15	61289622	G	T	G	T	-0.073258	0.00731974	0.0160888	0.00626374	5.44e-06	0.27	FALSE	FALSE	20.733
genus.Eubacteriumruminantiumgroup.id.11340	Asthma	5	rs139749	22	25303055	C	T	C	T	-0.0845439	0.00105952	0.0171791	0.00660632	8.59e-07	0.84	FALSE	FALSE	24.2195
genus.Eubacteriumruminantiumgroup.id.11340	Asthma	6	rs17519472	12	30360954	C	T	C	T	0.107804	0.00878535	0.0233984	0.00882465	4.7e-06	0.38	FALSE	FALSE	21.2275
genus.Eubacteriumruminantiumgroup.id.11340	Asthma	7	rs57340348	6	130030114	T	C	T	C	-0.0979429	-0.00835084	0.0212166	0.00796258	4.93e-06	0.4	FALSE	FALSE	21.3106
genus.Eubacteriumruminantiumgroup.id.11340	Asthma	8	rs606117	9	2539358	A	G	A	G	0.0833243	0.00276547	0.018056	0.0067417	4.82e-06	0.69	FALSE	FALSE	21.2961
genus.Eubacteriumruminantiumgroup.id.11340	Asthma	9	rs7000472	8	138626268	A	G	A	G	-0.0762282	0.001963	0.016523	0.00637127	4.07e-06	0.81	FALSE	FALSE	21.284
genus.Eubacteriumruminantiumgroup.id.11340	Asthma	10	rs72836424	10	129037453	C	T	C	T	-0.139825	0.0185784	0.030069	0.0109626	2.62e-06	0.083	FALSE	FALSE	21.6237
genus.Eubacteriumruminantiumgroup.id.11340	Asthma	11	rs73139629	12	63306003	A	C	A	C	-0.115098	0.00442919	0.0247909	0.0097096	5.36e-06	0.71	FALSE	FALSE	21.555
genus.Eubacteriumventriosumgroup.id.11341	Asthma	1	rs11617697	13	98785900	A	G	A	G	-0.143349	0.00379951	0.0286241	0.0144224	7.22e-07	0.78	FALSE	FALSE	25.0798
genus.Eubacteriumventriosumgroup.id.11341	Asthma	2	rs13082419	3	107736434	C	T	C	T	-0.0715522	-0.00675013	0.016137	0.00855762	9.56e-06	0.46	FALSE	FALSE	19.6608
genus.Eubacteriumventriosumgroup.id.11341	Asthma	3	rs16884680	8	114445055	G	T	G	T	-0.0906428	-0.00493723	0.0191909	0.0106656	1.74e-06	0.59	FALSE	FALSE	22.3088
genus.Eubacteriumventriosumgroup.id.11341	Asthma	4	rs35179274	14	51960625	C	T	C	T	-0.0627263	-0.00869277	0.013786	0.00733362	5.76e-06	0.25	FALSE	FALSE	20.7026
genus.Eubacteriumventriosumgroup.id.11341	Asthma	5	rs3809430	14	44975510	T	C	T	C	-0.0548171	-0.00343578	0.0118426	0.00637715	3.55e-06	0.6	FALSE	FALSE	21.426
genus.Eubacteriumventriosumgroup.id.11341	Asthma	6	rs66746423	1	109398264	C	T	C	T	0.0751501	-0.00395326	0.0164978	0.00885759	6.11e-06	0.64	FALSE	FALSE	20.7494
genus.Eubacteriumventriosumgroup.id.11341	Asthma	7	rs66830358	3	171895485	T	A	T	A	0.0528752	-0.00107723	0.0117972	0.00632029	6.87e-06	0.85	TRUE	TRUE	20.0884
genus.Eubacteriumventriosumgroup.id.11341	Asthma	8	rs72783037	16	60348381	C	A	C	A	0.0658926	0.00970883	0.0143747	0.0077093	6.55e-06	0.18	FALSE	FALSE	21.0124
genus.Eubacteriumventriosumgroup.id.11341	Asthma	9	rs73615400	20	50140919	T	C	T	C	-0.0956303	-0.00849867	0.0193428	0.0110339	9.54e-07	0.42	FALSE	FALSE	24.443
genus.Eubacteriumventriosumgroup.id.11341	Asthma	10	rs78250280	1	147291928	G	A	G	A	0.0749762	0.000982989	0.0164404	0.00858732	3.36e-06	0.84	FALSE	FALSE	20.7979
genus.Eubacteriumventriosumgroup.id.11341	Asthma	11	rs876734	12	52423996	C	T	C	T	-0.0618696	0.00673425	0.0132532	0.00720826	2.89e-06	0.33	FALSE	FALSE	21.7927
genus.Eubacteriumventriosumgroup.id.11341	Asthma	12	rs9316536	13	51938576	T	G	T	G	-0.0817111	-0.00857889	0.0183121	0.010894	7.84e-06	0.46	FALSE	FALSE	19.9107
genus.Ruminococcusgauvreauiigroup.id.11342	Asthma	1	rs10931481	2	191954852	G	A	G	A	0.0610096	-0.00301696	0.0130484	0.00668305	3.38e-06	0.62	FALSE	FALSE	21.8615
genus.Ruminococcusgauvreauiigroup.id.11342	Asthma	2	rs12539819	7	153487396	C	T	C	T	0.110654	-0.0164412	0.0240684	0.0112683	4.49e-06	0.12	FALSE	FALSE	21.1367
genus.Ruminococcusgauvreauiigroup.id.11342	Asthma	3	rs13188803	5	112627773	T	A	T	A	0.0709419	0.0127736	0.0156855	0.00765507	7.28e-06	0.1	TRUE	TRUE	20.4554
genus.Ruminococcusgauvreauiigroup.id.11342	Asthma	4	rs2105937	1	20552072	A	G	A	G	0.0580215	0.00916133	0.0127806	0.00645702	5.1e-06	0.14	FALSE	FALSE	20.61
genus.Ruminococcusgauvreauiigroup.id.11342	Asthma	5	rs2166943	8	137090850	A	C	A	C	0.0566974	0.00168525	0.0123497	0.00629295	5.28e-06	0.81	FALSE	FALSE	21.0773
genus.Ruminococcusgauvreauiigroup.id.11342	Asthma	6	rs289410	15	85563483	G	A	G	A	-0.0654926	-0.00843445	0.0139101	0.0071447	2.27e-06	0.25	FALSE	FALSE	22.1678
genus.Ruminococcusgauvreauiigroup.id.11342	Asthma	7	rs71386687	16	2767894	T	G	T	G	0.121037	-0.0104018	0.02386	0.011895	2.91e-07	0.39	FALSE	FALSE	25.7333
genus.Ruminococcusgauvreauiigroup.id.11342	Asthma	8	rs73802842	4	18824860	C	A	C	A	0.0736808	-0.00845491	0.0169665	0.00854282	7.48e-06	0.33	FALSE	FALSE	18.8593
genus.Ruminococcusgauvreauiigroup.id.11342	Asthma	9	rs9870933	3	112372317	A	G	A	G	0.0621643	-0.00535276	0.0126072	0.00643514	8.49e-07	0.43	FALSE	FALSE	24.3135
genus.Intestinibacter.id.11345	Asthma	1	rs118030283	16	5993076	G	A	G	A	-0.151829	0.0026853	0.0324471	0.0136099	2.67e-06	0.78	FALSE	FALSE	21.8956
genus.Intestinibacter.id.11345	Asthma	2	rs2098844	11	127703160	C	T	C	T	-0.0575295	0.00491961	0.0128416	0.00624623	6.79e-06	0.37	FALSE	FALSE	20.0699
genus.Intestinibacter.id.11345	Asthma	3	rs2702387	4	179361262	A	G	A	G	0.0608559	-0.00164367	0.0132145	0.00657626	4.26e-06	0.75	FALSE	FALSE	21.2081
genus.Intestinibacter.id.11345	Asthma	4	rs4327025	15	92446683	G	A	G	A	-0.0810346	0.00489994	0.0154397	0.00755284	1.64e-07	0.49	FALSE	FALSE	27.5464
genus.Intestinibacter.id.11345	Asthma	5	rs447950	5	148846426	A	G	A	G	0.0628342	-0.000659566	0.0136652	0.00670552	5.64e-06	0.96	FALSE	FALSE	21.1426
genus.Intestinibacter.id.11345	Asthma	6	rs478972	11	125663184	T	C	T	C	-0.142681	0.0104077	0.0297116	0.0143393	1.82e-06	0.52	FALSE	FALSE	23.0611
genus.Intestinibacter.id.11345	Asthma	7	rs6062862	20	61325223	A	G	A	G	0.0924508	0.0141406	0.0204658	0.00956708	6.68e-06	0.16	FALSE	FALSE	20.4063
genus.Romboutsia.id.11347	Asthma	1	rs10279978	7	5319387	A	G	A	G	-0.0622202	0.00696898	0.0127675	0.00668604	1.17e-06	0.32	FALSE	FALSE	23.7492
genus.Romboutsia.id.11347	Asthma	2	rs11221428	11	99665050	T	C	T	C	-0.0726779	0.00161026	0.0158263	0.00821743	6.49e-06	0.79	FALSE	FALSE	21.0885
genus.Romboutsia.id.11347	Asthma	3	rs114398731	5	57229635	G	C	G	C	-0.131039	0.0264807	0.0293815	0.0136506	7.96e-06	0.041	TRUE	TRUE	19.8907
genus.Romboutsia.id.11347	Asthma	4	rs16843578	1	171903885	C	T	C	T	-0.0875276	0.00742745	0.0196779	0.0107997	5.08e-06	0.44	FALSE	FALSE	19.7849
genus.Romboutsia.id.11347	Asthma	5	rs34302036	7	78136725	A	G	A	G	0.0550261	-0.00608625	0.0120835	0.00627171	5.88e-06	0.34	FALSE	FALSE	20.7374
genus.Romboutsia.id.11347	Asthma	6	rs61841503	10	17019559	G	A	G	A	0.092888	-0.00677966	0.0171454	0.00825397	4e-08	0.39	FALSE	FALSE	29.351
genus.Romboutsia.id.11347	Asthma	7	rs62504452	7	145760298	A	G	A	G	-0.0710048	-0.012265	0.0156654	0.00817535	4.66e-06	0.19	FALSE	FALSE	20.5443
genus.Romboutsia.id.11347	Asthma	8	rs75200530	8	5088054	T	G	T	G	-0.190644	0.00377791	0.0421065	0.0141659	5.07e-06	0.73	FALSE	FALSE	20.4998
genus.Romboutsia.id.11347	Asthma	9	rs75987356	2	16066705	G	A	G	A	-0.129578	-0.0173147	0.0280454	0.0128891	6.71e-06	0.19	FALSE	FALSE	21.3472
genus.Romboutsia.id.11347	Asthma	10	rs77702691	13	88725540	A	G	A	G	-0.094406	0.01309	0.0208544	0.0103177	7.37e-06	0.19	FALSE	FALSE	20.4928
genus.Romboutsia.id.11347	Asthma	11	rs9389266	6	135411737	T	G	T	G	0.0722815	0.0272344	0.0162353	0.00858071	9.38e-06	0.0012	FALSE	FALSE	19.8213	Outliers
genus.Romboutsia.id.11347	Asthma	12	rs9567264	13	32720756	C	T	C	T	0.0580018	0.0114076	0.0127495	0.006763	5.76e-06	0.1	FALSE	FALSE	20.6966
genus.Terrisporobacter.id.11348	Asthma	1	rs1883097	11	8938819	C	T	C	T	0.226399	0.00721677	0.0454642	0.0132461	4.16e-07	0.58	FALSE	FALSE	24.7976
genus.Terrisporobacter.id.11348	Asthma	2	rs2569953	3	144148905	A	C	A	C	-0.0775591	-0.00291478	0.0174641	0.00622527	8.95e-06	0.72	FALSE	FALSE	19.723
genus.Terrisporobacter.id.11348	Asthma	3	rs58405430	11	20621043	G	T	G	T	0.134617	-0.00865407	0.0301177	0.010099	7.94e-06	0.41	FALSE	FALSE	19.9782
genus.CandidatusSoleaferrea.id.11350	Asthma	1	rs10090365	8	138638199	A	G	A	G	-0.0834413	0.0089452	0.0180989	0.00621923	4.17e-06	0.14	FALSE	FALSE	21.2549
genus.CandidatusSoleaferrea.id.11350	Asthma	2	rs10809135	9	10611282	T	C	T	C	0.0834858	-0.010642	0.0182426	0.00619538	5.47e-06	0.1	FALSE	FALSE	20.9435
genus.CandidatusSoleaferrea.id.11350	Asthma	3	rs11153159	6	109376647	G	C	G	C	-0.12805	-0.0312761	0.0285446	0.00969982	4.42e-06	0.00089	TRUE	TRUE	20.1238
genus.CandidatusSoleaferrea.id.11350	Asthma	4	rs2193878	3	190349049	T	A	T	A	0.228255	0.0180589	0.0509241	0.0140587	9.46e-06	0.2	TRUE	TRUE	20.0906
genus.CandidatusSoleaferrea.id.11350	Asthma	5	rs4294381	1	224688107	T	C	T	C	0.112197	-0.00659921	0.023186	0.00777717	1.37e-06	0.45	FALSE	FALSE	23.4157
genus.CandidatusSoleaferrea.id.11350	Asthma	6	rs4678258	3	137945192	T	C	T	C	0.0986136	-4.57e-05	0.0215646	0.00745076	5.53e-06	0.96	FALSE	FALSE	20.9117
genus.CandidatusSoleaferrea.id.11350	Asthma	7	rs6489992	12	115352769	A	G	A	G	-0.0840437	-0.000645362	0.0187031	0.00642083	7.89e-06	0.85	FALSE	FALSE	20.1923
genus.CandidatusSoleaferrea.id.11350	Asthma	8	rs6494306	15	62394540	A	G	A	G	-0.0969304	0.00627418	0.0214221	0.00744231	5.8e-06	0.39	FALSE	FALSE	20.4737
genus.CandidatusSoleaferrea.id.11350	Asthma	9	rs7400877	14	76403542	T	C	T	C	-0.0951085	0.0119569	0.0212799	0.00735077	9.29e-06	0.13	FALSE	FALSE	19.9756
genus.Ruminiclostridium5.id.11355	Asthma	1	rs113753996	5	32477664	T	C	T	C	0.0820689	-0.000905442	0.0174463	0.0106817	3.99e-06	0.9	FALSE	FALSE	22.1285
genus.Ruminiclostridium5.id.11355	Asthma	2	rs1223978	13	108775162	T	C	T	C	0.0484169	0.00172887	0.0108254	0.00633077	8.16e-06	0.82	FALSE	FALSE	20.0034
genus.Ruminiclostridium5.id.11355	Asthma	3	rs1492620	6	50405920	T	C	T	C	-0.0830505	0.00400116	0.0180073	0.0106905	3.53e-06	0.68	FALSE	FALSE	21.271
genus.Ruminiclostridium5.id.11355	Asthma	4	rs2286384	12	1891043	G	C	G	C	-0.0518814	-0.00809994	0.0107482	0.00620969	1.44e-06	0.23	TRUE	TRUE	23.2997
genus.Ruminiclostridium5.id.11355	Asthma	5	rs243585	21	19151940	C	G	C	G	-0.0585939	0.00433114	0.0121017	0.00718057	1.33e-06	0.55	TRUE	TRUE	23.443
genus.Ruminiclostridium5.id.11355	Asthma	6	rs2791343	8	131316030	T	C	T	C	0.051717	-0.00205048	0.0113369	0.00659475	5.54e-06	0.68	FALSE	FALSE	20.8104
genus.Ruminiclostridium5.id.11355	Asthma	7	rs2801960	1	41878680	C	G	C	G	0.0520975	-0.0162279	0.0115111	0.00671937	6.21e-06	0.015	TRUE	TRUE	20.4832
genus.Ruminiclostridium5.id.11355	Asthma	8	rs2833828	21	33811886	G	A	G	A	0.0489617	0.011384	0.0108702	0.00628799	6.82e-06	0.083	FALSE	FALSE	20.2879
genus.Ruminiclostridium5.id.11355	Asthma	9	rs4955951	3	55243531	A	G	A	G	-0.0713749	0.00893516	0.0165826	0.00990162	9.96e-06	0.37	FALSE	FALSE	18.5261
genus.Ruminiclostridium5.id.11355	Asthma	10	rs79968837	20	41177956	A	G	A	G	-0.0950311	0.0107013	0.0193507	0.0111039	1.15e-06	0.3	FALSE	FALSE	24.1177
genus.Ruminiclostridium6.id.11356	Asthma	1	rs10829821	10	132651293	T	C	T	C	-0.097606	0.00830072	0.0216072	0.0101917	3.47e-06	0.34	FALSE	FALSE	20.4058
genus.Ruminiclostridium6.id.11356	Asthma	2	rs116969552	10	128214403	A	G	A	G	-0.166823	0.00741819	0.0376681	0.0145105	9.16e-06	0.54	FALSE	FALSE	19.6139
genus.Ruminiclostridium6.id.11356	Asthma	3	rs11992182	8	79766499	A	C	A	C	0.0625299	0.00314502	0.0137876	0.00698014	4.65e-06	0.7	FALSE	FALSE	20.5684
genus.Ruminiclostridium6.id.11356	Asthma	4	rs1871858	15	61047117	C	G	C	G	-0.105422	0.00681545	0.0237274	0.011472	9.12e-06	0.49	TRUE	TRUE	19.7404
genus.Ruminiclostridium6.id.11356	Asthma	5	rs35362464	4	36478011	C	A	C	A	0.0720077	-0.00501375	0.0165387	0.00824593	8.99e-06	0.53	FALSE	FALSE	18.9564
genus.Ruminiclostridium6.id.11356	Asthma	6	rs61060922	16	72136154	T	G	T	G	0.15913	-0.00815205	0.0322283	0.0136867	1.09e-06	0.52	FALSE	FALSE	24.3796
genus.Ruminiclostridium6.id.11356	Asthma	7	rs67479537	19	10115515	T	C	T	C	0.118994	0.0124831	0.026487	0.0116998	9.3e-06	0.3	FALSE	FALSE	20.183
genus.Ruminiclostridium6.id.11356	Asthma	8	rs71414120	14	56938952	T	G	T	G	0.200894	0.00166554	0.0406434	0.0132158	1.08e-06	0.87	FALSE	FALSE	24.4317
genus.Ruminiclostridium6.id.11356	Asthma	9	rs72991535	18	76018244	T	G	T	G	0.135604	0.0276728	0.0295174	0.0134173	4.95e-06	0.027	FALSE	FALSE	21.1051
genus.Ruminiclostridium6.id.11356	Asthma	10	rs73176030	7	101271282	T	C	T	C	0.058665	-0.00575402	0.013208	0.00659504	7.29e-06	0.41	FALSE	FALSE	19.7282
genus.Ruminiclostridium6.id.11356	Asthma	11	rs77193512	11	40289063	A	G	A	G	0.0736533	-0.00207964	0.0153163	0.0079315	1.3e-06	0.71	FALSE	FALSE	23.1246
genus.Ruminiclostridium6.id.11356	Asthma	12	rs792058	2	5548605	G	A	G	A	0.0554234	0.000427713	0.0125423	0.00632479	8.58e-06	0.93	FALSE	FALSE	19.5268
genus.Ruminiclostridium6.id.11356	Asthma	13	rs79968172	1	240503826	G	A	G	A	0.11614	-0.0236822	0.0243083	0.0133498	1.66e-06	0.082	FALSE	FALSE	22.8271
genus.Ruminiclostridium6.id.11356	Asthma	14	rs9555756	13	111703249	A	C	A	C	-0.0804138	0.00824791	0.0176692	0.00899908	7.1e-06	0.38	FALSE	FALSE	20.7123
genus.Ruminiclostridium9.id.11357	Asthma	1	rs113048721	9	74214419	C	G	C	G	0.0600735	0.00455337	0.0132737	0.00719164	4.1e-06	0.47	TRUE	TRUE	20.4823
genus.Ruminiclostridium9.id.11357	Asthma	2	rs115044523	7	47013498	G	A	G	A	-0.0980026	-0.00526392	0.0202616	0.011038	2.37e-06	0.68	FALSE	FALSE	23.3951
genus.Ruminiclostridium9.id.11357	Asthma	3	rs12419854	11	68886460	T	A	T	A	-0.0727975	0.0405786	0.0155594	0.00921916	3.18e-06	1.4e-05	TRUE	TRUE	21.89
genus.Ruminiclostridium9.id.11357	Asthma	4	rs13033315	2	204706865	T	A	T	A	0.0511195	-0.00221612	0.0111418	0.00625724	5.68e-06	0.82	TRUE	TRUE	21.0506
genus.Ruminiclostridium9.id.11357	Asthma	5	rs7137760	12	10702414	C	T	C	T	0.050797	-0.0069388	0.0112182	0.00631326	7.07e-06	0.3	FALSE	FALSE	20.5035
genus.Ruminiclostridium9.id.11357	Asthma	6	rs73592673	6	128568828	A	T	A	T	-0.081629	-0.00950067	0.0169515	0.00855512	2.14e-06	0.37	TRUE	TRUE	23.1886
genus.Ruminiclostridium9.id.11357	Asthma	7	rs74303178	8	14697544	T	C	T	C	0.0532742	0.0014898	0.0119274	0.00682338	7.92e-06	0.83	FALSE	FALSE	19.9501
genus.Ruminiclostridium9.id.11357	Asthma	8	rs78191726	6	67655320	T	C	T	C	0.0944998	-0.0102837	0.0210206	0.0108876	7.58e-06	0.33	FALSE	FALSE	20.2103
genus.Ruminiclostridium9.id.11357	Asthma	9	rs79082720	7	155701010	C	G	C	G	0.0928576	-0.00519953	0.0204871	0.0112212	6.47e-06	0.71	TRUE	TRUE	20.5434
genus.Ruminiclostridium9.id.11357	Asthma	10	rs9522712	13	90441578	T	C	T	C	0.0699728	-0.0177233	0.0154939	0.00850339	4.66e-06	0.038	FALSE	FALSE	20.3956
genus.RuminococcaceaeNK4A214group.id.11358	Asthma	1	rs114244418	2	235430299	C	G	C	G	-0.175266	-0.0233097	0.0372779	0.0139684	3.59e-06	0.084	TRUE	TRUE	22.1051
genus.RuminococcaceaeNK4A214group.id.11358	Asthma	2	rs11586410	1	157338888	G	A	G	A	-0.0863422	-0.0139123	0.0169937	0.00977206	3.66e-07	0.26	FALSE	FALSE	25.8149
genus.RuminococcaceaeNK4A214group.id.11358	Asthma	3	rs12642039	4	159932022	T	C	T	C	-0.0553003	-0.00673849	0.0119397	0.00650276	3.43e-06	0.34	FALSE	FALSE	21.4519
genus.RuminococcaceaeNK4A214group.id.11358	Asthma	4	rs12731	2	239087912	A	G	A	G	-0.0527684	0.00175047	0.0115053	0.00624117	4.87e-06	0.79	FALSE	FALSE	21.0353
genus.RuminococcaceaeNK4A214group.id.11358	Asthma	5	rs13087692	3	84725039	T	G	T	G	0.0574623	0.00195837	0.012594	0.00670624	8.69e-06	0.75	FALSE	FALSE	20.8181
genus.RuminococcaceaeNK4A214group.id.11358	Asthma	6	rs147475196	3	26509287	A	G	A	G	-0.133769	0.0211695	0.0295196	0.0134286	4.72e-06	0.1	FALSE	FALSE	20.5347
genus.RuminococcaceaeNK4A214group.id.11358	Asthma	7	rs34576931	12	78373555	G	C	G	C	-0.0873312	0.00979197	0.0194886	0.0102822	4.72e-06	0.32	TRUE	TRUE	20.0806
genus.RuminococcaceaeNK4A214group.id.11358	Asthma	8	rs35559912	5	35288938	T	C	T	C	-0.0925071	-0.0349701	0.0203674	0.0115749	4.89e-06	0.0019	FALSE	FALSE	20.6291
genus.RuminococcaceaeNK4A214group.id.11358	Asthma	9	rs5994253	22	17793012	A	G	A	G	-0.0811302	0.00173939	0.0157621	0.00835335	2.35e-07	0.91	FALSE	FALSE	26.4934
genus.RuminococcaceaeNK4A214group.id.11358	Asthma	10	rs62027366	16	24073806	T	C	T	C	0.0615389	0.00403787	0.0137612	0.00746505	6.58e-06	0.57	FALSE	FALSE	19.9981
genus.RuminococcaceaeNK4A214group.id.11358	Asthma	11	rs73158814	7	132042135	C	G	C	G	-0.109257	-0.00458602	0.0227458	0.0121603	2.2e-06	0.78	TRUE	TRUE	23.0726
genus.RuminococcaceaeUCG002.id.11360	Asthma	1	rs10916131	1	227563126	C	T	C	T	-0.069333	-0.00770719	0.0146753	0.0085347	2.87e-06	0.37	FALSE	FALSE	22.3205
genus.RuminococcaceaeUCG002.id.11360	Asthma	2	rs10927423	1	14732458	C	A	C	A	-0.0713617	0.00339935	0.0147712	0.00876338	8.5e-07	0.64	FALSE	FALSE	23.3398
genus.RuminococcaceaeUCG002.id.11360	Asthma	3	rs113147300	9	114066670	A	G	A	G	-0.075842	-0.0115668	0.0164562	0.00884541	7.69e-06	0.22	FALSE	FALSE	21.2403
genus.RuminococcaceaeUCG002.id.11360	Asthma	4	rs11607472	11	43344751	A	G	A	G	-0.0780229	0.00577823	0.0176325	0.00986601	7.19e-06	0.55	FALSE	FALSE	19.5802
genus.RuminococcaceaeUCG002.id.11360	Asthma	5	rs116974815	11	111712942	C	A	C	A	-0.189731	0.027657	0.0396566	0.0133353	2.03e-06	0.038	FALSE	FALSE	22.8899
genus.RuminococcaceaeUCG002.id.11360	Asthma	6	rs12463378	19	54475808	A	G	A	G	-0.0522061	0.0124029	0.0112086	0.00637459	2.96e-06	0.07	FALSE	FALSE	21.6938
genus.RuminococcaceaeUCG002.id.11360	Asthma	7	rs2265670	1	190171640	C	G	C	G	-0.0512404	0.0107307	0.0109287	0.00620685	2.99e-06	0.11	TRUE	TRUE	21.9831
genus.RuminococcaceaeUCG002.id.11360	Asthma	8	rs362417	14	73589896	G	C	G	C	-0.054863	0.00809814	0.0120984	0.00687059	7.8e-06	0.22	TRUE	TRUE	20.5638
genus.RuminococcaceaeUCG002.id.11360	Asthma	9	rs55793120	12	47384118	T	C	T	C	0.137396	0.0211759	0.027414	0.0135243	4.81e-07	0.098	FALSE	FALSE	25.1191
genus.RuminococcaceaeUCG002.id.11360	Asthma	10	rs56030423	15	90780618	G	A	G	A	-0.0982874	0.0102998	0.0216344	0.0112053	6.3e-06	0.36	FALSE	FALSE	20.6398
genus.RuminococcaceaeUCG002.id.11360	Asthma	11	rs57079348	13	87920450	T	G	T	G	-0.076573	0.0165032	0.017282	0.00989433	7.22e-06	0.1	FALSE	FALSE	19.632
genus.RuminococcaceaeUCG002.id.11360	Asthma	12	rs6542556	2	120757853	A	G	A	G	0.050974	-0.00467068	0.011406	0.00645501	7.86e-06	0.53	FALSE	FALSE	19.9724
genus.RuminococcaceaeUCG002.id.11360	Asthma	13	rs6793778	3	24045453	C	T	C	T	-0.0558706	-0.0154139	0.0125258	0.00727512	9.81e-06	0.025	FALSE	FALSE	19.8955
genus.RuminococcaceaeUCG002.id.11360	Asthma	14	rs7155595	14	77502546	C	A	C	A	0.0569929	-0.00851858	0.0116986	0.00663435	1.15e-06	0.19	FALSE	FALSE	23.734
genus.RuminococcaceaeUCG002.id.11360	Asthma	15	rs76847269	5	141014951	A	G	A	G	0.163508	0.0155367	0.0356151	0.0134018	5.17e-06	0.2	FALSE	FALSE	21.0771
genus.RuminococcaceaeUCG002.id.11360	Asthma	16	rs77564310	15	80713184	A	C	A	C	-0.0713093	-0.00365708	0.0140855	0.00776524	3.29e-07	0.76	FALSE	FALSE	25.6298
genus.RuminococcaceaeUCG002.id.11360	Asthma	17	rs79016051	1	238938497	C	T	C	T	-0.0887747	0.00184625	0.0189424	0.0106435	2.34e-06	0.92	FALSE	FALSE	21.9638
genus.RuminococcaceaeUCG002.id.11360	Asthma	18	rs882348	4	23325040	A	G	A	G	-0.0799946	-0.0145121	0.0178618	0.0105456	5.45e-06	0.15	FALSE	FALSE	20.0572
genus.RuminococcaceaeUCG003.id.11361	Asthma	1	rs10490280	2	37905976	C	T	C	T	-0.0672094	0.0132008	0.0143309	0.00723267	4.16e-06	0.062	FALSE	FALSE	21.9943
genus.RuminococcaceaeUCG003.id.11361	Asthma	2	rs11243416	9	134416970	T	C	T	C	-0.0925653	-0.0207707	0.0191203	0.0104642	1.67e-06	0.065	FALSE	FALSE	23.4372
genus.RuminococcaceaeUCG003.id.11361	Asthma	3	rs11613919	12	75496463	G	T	G	T	0.0727604	0.0161243	0.0155716	0.00843185	1.63e-06	0.06	FALSE	FALSE	21.8334
genus.RuminococcaceaeUCG003.id.11361	Asthma	4	rs16959793	15	35071718	A	C	A	C	-0.062527	0.0135247	0.0131259	0.00698687	2.22e-06	0.047	FALSE	FALSE	22.6924
genus.RuminococcaceaeUCG003.id.11361	Asthma	5	rs2523124	7	97348436	T	C	T	C	-0.0546625	0.00477316	0.0120823	0.00643289	5.78e-06	0.49	FALSE	FALSE	20.4681
genus.RuminococcaceaeUCG003.id.11361	Asthma	6	rs3013089	1	13794594	G	A	G	A	-0.0551473	-0.00700142	0.0120346	0.00631462	4.38e-06	0.31	FALSE	FALSE	20.9984
genus.RuminococcaceaeUCG003.id.11361	Asthma	7	rs4532474	6	105781538	G	A	G	A	0.0769231	0.0112644	0.017045	0.00927484	4.82e-06	0.22	FALSE	FALSE	20.3667
genus.RuminococcaceaeUCG003.id.11361	Asthma	8	rs4629039	18	46485154	T	A	T	A	0.0553742	0.00925348	0.0122659	0.00653471	6.54e-06	0.14	TRUE	TRUE	20.3804
genus.RuminococcaceaeUCG003.id.11361	Asthma	9	rs78720113	3	41982393	A	G	A	G	-0.115348	-0.0191747	0.0249601	0.0120557	7.59e-06	0.098	FALSE	FALSE	21.3566
genus.RuminococcaceaeUCG004.id.11362	Asthma	1	rs10976229	9	7317307	T	G	T	G	0.095976	0.00432772	0.0214554	0.00909089	7.04e-06	0.72	FALSE	FALSE	20.0103
genus.RuminococcaceaeUCG004.id.11362	Asthma	2	rs11961899	6	132887921	G	A	G	A	-0.0707825	0.00521263	0.0161381	0.00683729	9.18e-06	0.42	FALSE	FALSE	19.2374
genus.RuminococcaceaeUCG004.id.11362	Asthma	3	rs12125734	1	103732214	G	T	G	T	0.133972	0.00674558	0.0257417	0.0102913	2.09e-07	0.54	FALSE	FALSE	27.0865
genus.RuminococcaceaeUCG004.id.11362	Asthma	4	rs3800154	6	2119329	A	C	A	C	-0.0797959	-0.00151844	0.0177639	0.00794774	6.12e-06	0.82	FALSE	FALSE	20.1782
genus.RuminococcaceaeUCG004.id.11362	Asthma	5	rs511258	3	169966722	G	A	G	A	-0.0757474	0.00924593	0.0162475	0.0069393	4.52e-06	0.21	FALSE	FALSE	21.7352
genus.RuminococcaceaeUCG004.id.11362	Asthma	6	rs6769553	3	54427795	A	G	A	G	0.0849743	0.00357721	0.0157451	0.00682946	7.91e-08	0.48	FALSE	FALSE	29.1264
genus.RuminococcaceaeUCG004.id.11362	Asthma	7	rs7123615	11	15771251	C	G	C	G	-0.0786157	0.00796195	0.0179592	0.0076268	7.09e-06	0.25	TRUE	TRUE	19.1623
genus.RuminococcaceaeUCG004.id.11362	Asthma	8	rs9818949	3	197683751	G	T	G	T	0.0859927	-0.0103921	0.0188671	0.00803673	5.39e-06	0.19	FALSE	FALSE	20.7735
genus.RuminococcaceaeUCG005.id.11363	Asthma	1	rs114279581	2	198122357	A	G	A	G	-0.146604	-0.00694449	0.0316034	0.0129691	3.22e-06	0.53	FALSE	FALSE	21.5191
genus.RuminococcaceaeUCG005.id.11363	Asthma	2	rs12288512	11	27747671	A	G	A	G	0.066635	0.00727561	0.0144356	0.00763447	3.1e-06	0.33	FALSE	FALSE	21.3078
genus.RuminococcaceaeUCG005.id.11363	Asthma	3	rs12458218	18	22575871	T	C	T	C	0.0677322	0.00408104	0.0144525	0.00828789	2.41e-06	0.65	FALSE	FALSE	21.9637
genus.RuminococcaceaeUCG005.id.11363	Asthma	4	rs2893871	10	62662781	G	A	G	A	-0.073644	-0.00952427	0.015548	0.00867664	3.54e-06	0.26	FALSE	FALSE	22.435
genus.RuminococcaceaeUCG005.id.11363	Asthma	5	rs34781347	20	16312851	G	A	G	A	0.188685	-0.0181372	0.0386484	0.0135356	6.05e-07	0.2	FALSE	FALSE	23.8348
genus.RuminococcaceaeUCG005.id.11363	Asthma	6	rs35166120	8	3099727	C	G	C	G	-0.0686153	-0.00823947	0.0146252	0.00836176	3.75e-06	0.35	TRUE	TRUE	22.0109
genus.RuminococcaceaeUCG005.id.11363	Asthma	7	rs394449	17	7034575	A	T	A	T	0.0692909	0.00462043	0.0148712	0.00785547	2.6e-06	0.47	TRUE	TRUE	21.71
genus.RuminococcaceaeUCG005.id.11363	Asthma	8	rs55793120	12	47384118	T	C	T	C	0.121548	0.0211759	0.0279546	0.0135243	7.37e-06	0.098	FALSE	FALSE	18.9054
genus.RuminococcaceaeUCG005.id.11363	Asthma	9	rs60081663	5	32755085	C	G	C	G	0.158082	0.00723241	0.0319586	0.0139597	9.28e-07	0.61	TRUE	TRUE	24.4673
genus.RuminococcaceaeUCG005.id.11363	Asthma	10	rs72776570	10	4240906	C	A	C	A	0.087067	0.0116567	0.0197179	0.0105966	5.36e-06	0.27	FALSE	FALSE	19.4978
genus.RuminococcaceaeUCG005.id.11363	Asthma	11	rs7449320	5	154003091	C	A	C	A	0.0599163	-0.00221023	0.0130836	0.00748364	4.81e-06	0.68	FALSE	FALSE	20.9717
genus.RuminococcaceaeUCG005.id.11363	Asthma	12	rs7586445	2	239509030	G	A	G	A	0.0782349	0.00820764	0.0176458	0.00869672	8.81e-06	0.36	FALSE	FALSE	19.6571
genus.RuminococcaceaeUCG009.id.11366	Asthma	1	rs12508214	4	7426937	C	T	C	T	-0.0774649	0.00150086	0.0168937	0.00654404	4.75e-06	0.86	FALSE	FALSE	21.0262
genus.RuminococcaceaeUCG009.id.11366	Asthma	2	rs138460696	2	66396776	A	G	A	G	0.139274	-0.0123225	0.0315794	0.0117999	9.81e-06	0.34	FALSE	FALSE	19.4506
genus.RuminococcaceaeUCG009.id.11366	Asthma	3	rs2192926	2	75512668	A	G	A	G	-0.089048	0.00177791	0.0192989	0.00733803	4.88e-06	0.78	FALSE	FALSE	21.2904
genus.RuminococcaceaeUCG009.id.11366	Asthma	4	rs4079028	1	202299085	C	T	C	T	0.0915623	0.00292165	0.019936	0.00761842	3.28e-06	0.69	FALSE	FALSE	21.0939
genus.RuminococcaceaeUCG009.id.11366	Asthma	5	rs4708333	6	78106701	T	G	T	G	-0.084033	0.00803384	0.0174757	0.00674981	1.56e-06	0.2	FALSE	FALSE	23.1223
genus.RuminococcaceaeUCG009.id.11366	Asthma	6	rs61779334	1	39983022	G	C	G	C	-0.138137	-0.0082361	0.0292072	0.0106537	1.94e-06	0.4	TRUE	TRUE	22.3687
genus.RuminococcaceaeUCG009.id.11366	Asthma	7	rs6952765	7	32001710	G	A	G	A	0.0732099	0.00517313	0.0166777	0.0062607	8.13e-06	0.41	FALSE	FALSE	19.2694
genus.RuminococcaceaeUCG009.id.11366	Asthma	8	rs758191	16	1979831	T	G	T	G	0.17702	-0.0159352	0.0375113	0.014189	9.01e-06	0.3	FALSE	FALSE	22.2699
genus.RuminococcaceaeUCG009.id.11366	Asthma	9	rs78410648	19	52399401	A	G	A	G	0.120989	0.00899367	0.0277317	0.0107892	9.67e-06	0.31	FALSE	FALSE	19.0344
genus.RuminococcaceaeUCG009.id.11366	Asthma	10	rs8009993	14	39306809	G	C	G	C	-0.135936	0.00993594	0.0244857	0.0101877	4.42e-08	0.31	TRUE	TRUE	30.821
genus.RuminococcaceaeUCG009.id.11366	Asthma	11	rs9558661	13	106650093	T	C	T	C	-0.0897823	-0.00223633	0.0200739	0.00782282	7.01e-06	0.78	FALSE	FALSE	20.0041
genus.RuminococcaceaeUCG010.id.11367	Asthma	1	rs35506912	15	36607072	G	C	G	C	-0.0693743	0.00250382	0.0147926	0.00741076	3.21e-06	0.74	TRUE	TRUE	21.9943
genus.RuminococcaceaeUCG010.id.11367	Asthma	2	rs682403	9	135968557	A	G	A	G	-0.0588161	-0.00808399	0.0124671	0.00619043	2.37e-06	0.22	FALSE	FALSE	22.2566
genus.RuminococcaceaeUCG010.id.11367	Asthma	3	rs6958419	7	16349864	C	T	C	T	-0.0585718	-0.0071824	0.0124994	0.006199	2.84e-06	0.23	FALSE	FALSE	21.9584
genus.RuminococcaceaeUCG010.id.11367	Asthma	4	rs73218807	4	31057482	G	A	G	A	-0.166211	0.00146936	0.0367938	0.0143693	6.43e-06	0.98	FALSE	FALSE	20.4065
genus.RuminococcaceaeUCG010.id.11367	Asthma	5	rs7935775	11	130676996	A	T	A	T	-0.0631351	0.0143695	0.0137953	0.00685003	4.99e-06	0.048	TRUE	TRUE	20.9448
genus.RuminococcaceaeUCG011.id.11368	Asthma	1	rs12724320	1	179370499	C	T	C	T	-0.120881	0.0113381	0.0249229	0.00667363	1.52e-06	0.085	FALSE	FALSE	23.5243
genus.RuminococcaceaeUCG011.id.11368	Asthma	2	rs1416041	6	105073676	A	C	A	C	-0.182339	0.00540363	0.0339898	0.00923254	7.04e-08	0.68	FALSE	FALSE	28.7781
genus.RuminococcaceaeUCG011.id.11368	Asthma	3	rs2729556	7	111763988	C	T	C	T	-0.109097	-0.00671733	0.0233699	0.00620019	3.19e-06	0.34	FALSE	FALSE	21.7928
genus.RuminococcaceaeUCG011.id.11368	Asthma	4	rs79113084	12	29634919	C	T	C	T	-0.152166	-0.00690479	0.0317519	0.00821002	2.06e-06	0.34	FALSE	FALSE	22.9664
genus.RuminococcaceaeUCG013.id.11370	Asthma	1	rs11581881	1	9361576	C	T	C	T	0.0661211	-0.0198388	0.0144736	0.00822674	4.73e-06	0.015	FALSE	FALSE	20.8701
genus.RuminococcaceaeUCG013.id.11370	Asthma	2	rs12336782	9	13609119	T	C	T	C	-0.0856047	-0.000240698	0.0189311	0.0105849	8.6e-06	0.91	FALSE	FALSE	20.4477
genus.RuminococcaceaeUCG013.id.11370	Asthma	3	rs12781711	10	2219930	C	T	C	T	-0.0656129	0.00301443	0.0117477	0.00651236	2.55e-08	0.68	FALSE	FALSE	31.1944
genus.RuminococcaceaeUCG013.id.11370	Asthma	4	rs2428106	9	136620584	C	G	C	G	-0.0490863	-0.00242528	0.0109903	0.00627265	8.38e-06	0.59	TRUE	TRUE	19.9482
genus.RuminococcaceaeUCG013.id.11370	Asthma	5	rs2730183	8	40311885	G	A	G	A	-0.0488692	0.00725009	0.0109907	0.00620079	8.44e-06	0.29	FALSE	FALSE	19.7704
genus.RuminococcaceaeUCG013.id.11370	Asthma	6	rs4385846	10	115650278	G	T	G	T	0.0598405	-0.00353973	0.0131807	0.00732696	6.46e-06	0.57	FALSE	FALSE	20.6117
genus.RuminococcaceaeUCG013.id.11370	Asthma	7	rs75088940	12	30245557	T	C	T	C	-0.0942968	-0.00190899	0.0200712	0.011046	2.55e-06	0.83	FALSE	FALSE	22.0722
genus.RuminococcaceaeUCG013.id.11370	Asthma	8	rs76973485	3	9534657	G	T	G	T	0.194976	0.0265651	0.0418213	0.0134006	3.35e-06	0.039	FALSE	FALSE	21.7353
genus.RuminococcaceaeUCG013.id.11370	Asthma	9	rs9313055	5	3628882	T	C	T	C	0.105087	-0.00274474	0.023446	0.0134543	9.55e-06	0.87	FALSE	FALSE	20.0892
genus.RuminococcaceaeUCG013.id.11370	Asthma	10	rs9565219	13	76583319	T	A	T	A	-0.0524592	-0.00218705	0.0117701	0.00660254	8.73e-06	0.8	TRUE	TRUE	19.8646
genus.RuminococcaceaeUCG014.id.11371	Asthma	1	rs10495392	1	237422989	C	T	C	T	-0.082486	-0.000992522	0.0187194	0.00973131	9.96e-06	0.93	FALSE	FALSE	19.4166
genus.RuminococcaceaeUCG014.id.11371	Asthma	2	rs10941294	5	36435597	C	T	C	T	-0.122057	-0.0113771	0.0260017	0.0121588	2.4e-06	0.45	FALSE	FALSE	22.0356
genus.RuminococcaceaeUCG014.id.11371	Asthma	3	rs115777838	5	26110626	T	C	T	C	-0.18835	-0.0198992	0.0386643	0.0144463	4.62e-07	0.14	FALSE	FALSE	23.7306
genus.RuminococcaceaeUCG014.id.11371	Asthma	4	rs12638134	3	101334609	T	G	T	G	0.0582548	0.0178749	0.0119657	0.0063222	1.21e-06	0.0067	FALSE	FALSE	23.702
genus.RuminococcaceaeUCG014.id.11371	Asthma	5	rs17296933	19	49175964	C	G	C	G	-0.0829544	0.00415767	0.0185058	0.00942337	7.34e-06	0.58	TRUE	TRUE	20.0939
genus.RuminococcaceaeUCG014.id.11371	Asthma	6	rs34402072	8	3636548	C	T	C	T	-0.0688023	-0.00433906	0.0156083	0.00799244	9.8e-06	0.58	FALSE	FALSE	19.431
genus.RuminococcaceaeUCG014.id.11371	Asthma	7	rs439810	2	119467367	G	C	G	C	-0.0577127	-0.00774233	0.0126675	0.00659797	7.04e-06	0.21	TRUE	TRUE	20.7567
genus.RuminococcaceaeUCG014.id.11371	Asthma	8	rs72809222	2	57205854	T	C	T	C	0.0671775	0.00142054	0.0139838	0.00703981	2.41e-06	0.93	FALSE	FALSE	23.078
genus.RuminococcaceaeUCG014.id.11371	Asthma	9	rs73186226	3	123829361	G	A	G	A	-0.0993852	-0.0204647	0.0216819	0.0113693	6.72e-06	0.11	FALSE	FALSE	21.0112
genus.RuminococcaceaeUCG014.id.11371	Asthma	10	rs74060145	1	15322582	C	G	C	G	-0.115767	0.000957026	0.0254199	0.0127575	8.71e-06	0.89	TRUE	TRUE	20.7406
genus.RuminococcaceaeUCG014.id.11371	Asthma	11	rs77627087	16	87759750	C	G	C	G	0.067562	0.0051841	0.0150103	0.00796081	7.43e-06	0.45	TRUE	TRUE	20.2593
genus.RuminococcaceaeUCG014.id.11371	Asthma	12	rs79640386	18	4084336	T	A	T	A	-0.110863	-0.00390377	0.0248098	0.014186	8.74e-06	0.78	TRUE	TRUE	19.9678
genus.Ruminococcus1.id.11373	Asthma	1	rs11783695	8	144596903	G	T	G	T	-0.0734114	0.00692679	0.0161398	0.00909089	4.73e-06	0.4	FALSE	FALSE	20.6886
genus.Ruminococcus1.id.11373	Asthma	2	rs17781867	17	71256018	C	T	C	T	0.0999271	0.0120667	0.0211728	0.0110399	1.96e-06	0.26	FALSE	FALSE	22.2746
genus.Ruminococcus1.id.11373	Asthma	3	rs3000856	1	12778598	T	A	T	A	-0.0709997	-0.0131106	0.0162766	0.00965632	9.28e-06	0.15	TRUE	TRUE	19.0277
genus.Ruminococcus1.id.11373	Asthma	4	rs3819978	1	241789757	C	T	C	T	-0.11504	0.018338	0.0260137	0.0138516	8.74e-06	0.16	FALSE	FALSE	19.5566
genus.Ruminococcus1.id.11373	Asthma	5	rs4849717	2	119481372	T	A	T	A	0.132764	0.00276258	0.0299816	0.0149061	8.83e-06	0.9	TRUE	TRUE	19.6087
genus.Ruminococcus1.id.11373	Asthma	6	rs6105066	20	13258628	T	C	T	C	-0.0607052	-0.000713606	0.013425	0.00744756	5.06e-06	0.87	FALSE	FALSE	20.4467
genus.Ruminococcus1.id.11373	Asthma	7	rs6493760	15	55439182	C	T	C	T	0.0535262	-0.00419768	0.0115885	0.00638988	3.38e-06	0.51	FALSE	FALSE	21.3345
genus.Ruminococcus1.id.11373	Asthma	8	rs7583465	2	10533921	C	T	C	T	0.0527654	0.0027566	0.0112619	0.00630709	2.56e-06	0.65	FALSE	FALSE	21.9521
genus.Ruminococcus1.id.11373	Asthma	9	rs78572139	5	15944587	G	A	G	A	0.125038	0.0119306	0.0279411	0.01309	5.23e-06	0.32	FALSE	FALSE	20.026
genus.Ruminococcus1.id.11373	Asthma	10	rs78613526	2	65925212	G	A	G	A	0.167497	-0.00064121	0.0367639	0.0136505	5.11e-06	0.93	FALSE	FALSE	20.7572
genus.Ruminococcus2.id.11374	Asthma	1	rs12406309	1	108074445	A	C	A	C	-0.063193	0.00748822	0.0142275	0.00778825	9.79e-06	0.36	FALSE	FALSE	19.7277
genus.Ruminococcus2.id.11374	Asthma	2	rs1819812	7	151435722	G	T	G	T	0.0842356	0.0161409	0.0184893	0.00983847	5.28e-06	0.086	FALSE	FALSE	20.7563
genus.Ruminococcus2.id.11374	Asthma	3	rs2846589	18	862477	G	T	G	T	0.0522093	0.0161731	0.0116382	0.00627258	7.59e-06	0.0074	FALSE	FALSE	20.1246
genus.Ruminococcus2.id.11374	Asthma	4	rs2997412	13	62067781	A	G	A	G	-0.0568439	-0.0067602	0.0122325	0.00657978	4.22e-06	0.32	FALSE	FALSE	21.5943
genus.Ruminococcus2.id.11374	Asthma	5	rs4400279	7	16804578	A	G	A	G	0.0546114	-0.00752436	0.0120077	0.00644111	5.8e-06	0.24	FALSE	FALSE	20.6844
genus.Ruminococcus2.id.11374	Asthma	6	rs4799823	18	33456427	C	T	C	T	0.0837001	-0.00689924	0.0182263	0.0101136	5.4e-06	0.52	FALSE	FALSE	21.0891
genus.Ruminococcus2.id.11374	Asthma	7	rs55707116	9	79919385	C	A	C	A	0.0865521	-0.00362285	0.0189141	0.0103311	8.01e-06	0.82	FALSE	FALSE	20.9404
genus.Ruminococcus2.id.11374	Asthma	8	rs75140805	11	12148588	T	G	T	G	0.0836825	0.0117914	0.0176445	0.00941564	3.95e-06	0.21	FALSE	FALSE	22.4931
genus.Ruminococcus2.id.11374	Asthma	9	rs7635831	3	173040924	G	A	G	A	0.0618344	0.00318266	0.0129031	0.00702432	1.98e-06	0.6	FALSE	FALSE	22.9652
genus.Ruminococcus2.id.11374	Asthma	10	rs78120384	3	106664363	A	G	A	G	-0.192815	0.00554095	0.0392045	0.0144812	3.31e-07	0.66	FALSE	FALSE	24.1887
genus.Eubacteriumcoprostanoligenesgroup.id.11375	Asthma	1	rs11052069	12	32713919	T	C	T	C	0.0477832	0.00143292	0.0107833	0.00624058	9.38e-06	0.84	FALSE	FALSE	19.6356
genus.Eubacteriumcoprostanoligenesgroup.id.11375	Asthma	2	rs115325767	1	200638489	G	C	G	C	0.0783322	-0.00996125	0.0174719	0.0101619	2.62e-06	0.29	TRUE	TRUE	20.1002
genus.Eubacteriumcoprostanoligenesgroup.id.11375	Asthma	3	rs11720857	3	113794507	C	T	C	T	0.0630776	-0.000107775	0.0144485	0.00818722	9.26e-06	0.94	FALSE	FALSE	19.0592
genus.Eubacteriumcoprostanoligenesgroup.id.11375	Asthma	4	rs12906958	15	36911598	C	T	C	T	-0.0533159	0.0109354	0.0115935	0.00669611	4.35e-06	0.13	FALSE	FALSE	21.1488
genus.Eubacteriumcoprostanoligenesgroup.id.11375	Asthma	5	rs17159861	7	31085162	C	T	C	T	0.0962228	4.19e-05	0.0168388	0.00962689	1.04e-08	0.97	FALSE	FALSE	32.6537
genus.Eubacteriumcoprostanoligenesgroup.id.11375	Asthma	6	rs4076415	15	86440997	T	G	T	G	0.0515152	-0.0138782	0.0110294	0.00635167	1.99e-06	0.029	FALSE	FALSE	21.8155
genus.Eubacteriumcoprostanoligenesgroup.id.11375	Asthma	7	rs62024432	15	97869293	C	T	C	T	-0.0769698	-0.00646557	0.0172101	0.0102664	7.5e-06	0.54	FALSE	FALSE	20.0019
genus.Eubacteriumcoprostanoligenesgroup.id.11375	Asthma	8	rs76898927	3	81595477	G	A	G	A	0.123055	-0.0175079	0.0266375	0.0145979	4.79e-06	0.23	FALSE	FALSE	21.3409
genus.Eubacteriumcoprostanoligenesgroup.id.11375	Asthma	9	rs79895140	2	50797401	T	C	T	C	-0.0641017	-0.0208639	0.0141153	0.00801216	8.62e-06	0.0075	FALSE	FALSE	20.6233	Outliers
genus.Eubacteriumcoprostanoligenesgroup.id.11375	Asthma	10	rs9648214	7	16380806	T	C	T	C	-0.0828719	-0.0170514	0.016431	0.00922173	2.52e-07	0.064	FALSE	FALSE	25.4383
genus.Erysipelatoclostridium.id.11381	Asthma	1	rs1434153	2	34595533	G	A	G	A	-0.0684526	0.00273344	0.0152443	0.00676064	6.85e-06	0.71	FALSE	FALSE	20.1634
genus.Erysipelatoclostridium.id.11381	Asthma	2	rs16936671	10	36394609	C	T	C	T	-0.0968026	0.00759506	0.0217883	0.00920354	6.04e-06	0.41	FALSE	FALSE	19.7391
genus.Erysipelatoclostridium.id.11381	Asthma	3	rs340991	5	34892042	A	G	A	G	-0.0740482	-0.00641716	0.0158891	0.00676532	3.75e-06	0.37	FALSE	FALSE	21.7184
genus.Erysipelatoclostridium.id.11381	Asthma	4	rs34528142	17	71411325	C	G	C	G	-0.0875551	-0.0124411	0.0195556	0.00876639	6.13e-06	0.15	TRUE	TRUE	20.0456
genus.Erysipelatoclostridium.id.11381	Asthma	5	rs3804326	6	24292185	A	G	A	G	0.14147	0.00641786	0.0336352	0.0118415	9.85e-06	0.64	FALSE	FALSE	17.6905
genus.Erysipelatoclostridium.id.11381	Asthma	6	rs45480394	19	55857777	T	G	T	G	-0.0687134	0.000718881	0.0151835	0.00643181	7.66e-06	0.84	FALSE	FALSE	20.4804
genus.Erysipelatoclostridium.id.11381	Asthma	7	rs4697572	4	25446787	A	G	A	G	-0.0810636	-0.00323812	0.0163308	0.00710315	7.59e-07	0.57	FALSE	FALSE	24.6397
genus.Erysipelatoclostridium.id.11381	Asthma	8	rs58236560	11	121876913	G	T	G	T	-0.111157	-0.00228012	0.0234426	0.0103862	2.16e-06	0.75	FALSE	FALSE	22.4834
genus.Erysipelatoclostridium.id.11381	Asthma	9	rs61806970	1	167818597	C	T	C	T	0.142548	-0.00665036	0.0320688	0.0131537	9.09e-06	0.63	FALSE	FALSE	19.7586
genus.Erysipelatoclostridium.id.11381	Asthma	10	rs6474512	8	38780606	A	C	A	C	0.067015	0.00659022	0.0143201	0.00629878	3.02e-06	0.26	FALSE	FALSE	21.9003
genus.Erysipelatoclostridium.id.11381	Asthma	11	rs710230	1	42333631	T	C	T	C	0.143381	-0.00413579	0.0281514	0.0122869	6.33e-07	0.77	FALSE	FALSE	25.9409
genus.Erysipelatoclostridium.id.11381	Asthma	12	rs7221249	17	10177708	A	G	A	G	0.0839861	0.00784628	0.0142741	0.00623567	4.31e-09	0.19	FALSE	FALSE	34.619
genus.Erysipelatoclostridium.id.11381	Asthma	13	rs9590927	13	46372065	G	A	G	A	-0.0646003	0.00463173	0.0143479	0.00622536	6.39e-06	0.41	FALSE	FALSE	20.2717
genus.ErysipelotrichaceaeUCG003.id.11384	Asthma	1	rs10164067	18	46614602	T	G	T	G	-0.10326	-0.00394511	0.0212405	0.0109996	1.13e-06	0.7	FALSE	FALSE	23.6339
genus.ErysipelotrichaceaeUCG003.id.11384	Asthma	2	rs11666127	19	57828980	A	G	A	G	-0.0719187	-0.00199025	0.0161371	0.00841718	7.9e-06	0.77	FALSE	FALSE	19.8626
genus.ErysipelotrichaceaeUCG003.id.11384	Asthma	3	rs11994308	8	91660344	C	T	C	T	0.115417	0.00412197	0.0242503	0.0128377	1.33e-06	0.79	FALSE	FALSE	22.6522
genus.ErysipelotrichaceaeUCG003.id.11384	Asthma	4	rs12251396	10	873148	A	G	A	G	-0.0705399	-0.0156549	0.0158766	0.00807437	9.52e-06	0.053	FALSE	FALSE	19.7404
genus.ErysipelotrichaceaeUCG003.id.11384	Asthma	5	rs17798136	7	33684926	G	A	G	A	0.158818	0.0106782	0.0347674	0.0153142	3.24e-06	0.45	FALSE	FALSE	20.8666
genus.ErysipelotrichaceaeUCG003.id.11384	Asthma	6	rs28568391	10	125628540	A	G	A	G	-0.0583911	0.00737601	0.0118741	0.00627546	6.42e-07	0.26	FALSE	FALSE	24.1822
genus.ErysipelotrichaceaeUCG003.id.11384	Asthma	7	rs59068084	4	113256737	T	G	T	G	0.0564772	0.000302734	0.0120224	0.0063011	3.12e-06	0.92	FALSE	FALSE	22.0681
genus.ErysipelotrichaceaeUCG003.id.11384	Asthma	8	rs59104037	18	43034126	A	G	A	G	-0.0951263	0.0117593	0.0204742	0.0108768	4.48e-06	0.29	FALSE	FALSE	21.5867
genus.ErysipelotrichaceaeUCG003.id.11384	Asthma	9	rs62403464	6	24220160	T	C	T	C	-0.0731743	-0.0152398	0.0156516	0.00834376	3.44e-06	0.087	FALSE	FALSE	21.8576
genus.ErysipelotrichaceaeUCG003.id.11384	Asthma	10	rs6875357	5	32345671	C	T	C	T	0.165673	-0.00387822	0.0353831	0.0151736	6.7e-06	0.74	FALSE	FALSE	21.9237
genus.ErysipelotrichaceaeUCG003.id.11384	Asthma	11	rs73074432	7	20554814	C	T	C	T	0.072154	-0.0291387	0.0164378	0.0085793	9.99e-06	0.00099	FALSE	FALSE	19.2679	Outliers
genus.ErysipelotrichaceaeUCG003.id.11384	Asthma	12	rs75949021	2	175403951	T	C	T	C	-0.169667	0.00189671	0.0374238	0.0138781	3.58e-06	0.9	FALSE	FALSE	20.5541
genus.ErysipelotrichaceaeUCG003.id.11384	Asthma	13	rs76502207	15	86522244	T	C	T	C	0.144844	-0.0200471	0.0289929	0.0129841	6.41e-07	0.13	FALSE	FALSE	24.9584
genus.ErysipelotrichaceaeUCG003.id.11384	Asthma	14	rs79396538	14	47935928	C	G	C	G	0.0848148	-0.000860774	0.0191146	0.00977429	8.63e-06	0.89	TRUE	TRUE	19.6884
genus.ErysipelotrichaceaeUCG003.id.11384	Asthma	15	rs8053479	16	4076830	A	G	A	G	-0.0838212	-0.000913507	0.0186509	0.00955464	5.83e-06	0.87	FALSE	FALSE	20.198
genus.Holdemanella.id.11393	Asthma	1	rs12513188	4	71000791	G	A	G	A	0.0903906	-0.00450593	0.0195276	0.00787247	4.65e-06	0.59	FALSE	FALSE	21.4263
genus.Holdemanella.id.11393	Asthma	2	rs17586763	13	50932063	T	C	T	C	-0.227285	-0.00578226	0.0510135	0.0151933	7.72e-06	0.73	FALSE	FALSE	19.8504
genus.Holdemanella.id.11393	Asthma	3	rs1830029	7	14728950	C	G	C	G	-0.0954096	-0.0154247	0.021093	0.00802749	5.35e-06	0.079	TRUE	TRUE	20.46
genus.Holdemanella.id.11393	Asthma	4	rs34187114	8	138623633	C	A	C	A	-0.104505	-0.0068789	0.022601	0.00855959	5.13e-06	0.4	FALSE	FALSE	21.3807
genus.Holdemanella.id.11393	Asthma	5	rs35228298	3	85392882	G	A	G	A	0.0934832	-0.00455535	0.0202886	0.00758393	7.3e-06	0.53	FALSE	FALSE	21.2307
genus.Holdemanella.id.11393	Asthma	6	rs4541991	9	105004835	T	C	T	C	-0.0927334	0.00860371	0.0194435	0.00756278	2.1e-06	0.21	FALSE	FALSE	22.747
genus.Holdemanella.id.11393	Asthma	7	rs607782	6	4148609	T	C	T	C	-0.0854214	0.00483169	0.0172515	0.00661568	7.19e-07	0.47	FALSE	FALSE	24.5177
genus.Holdemanella.id.11393	Asthma	8	rs62113381	19	7668225	T	C	T	C	-0.105447	0.0240187	0.0232029	0.00867432	5.54e-06	0.0072	FALSE	FALSE	20.6531
genus.Holdemanella.id.11393	Asthma	9	rs73011279	19	15020095	T	C	T	C	-0.0961669	0.00573279	0.0199336	0.00748083	1.36e-06	0.57	FALSE	FALSE	23.2744
genus.Holdemanella.id.11393	Asthma	10	rs75764681	10	4494630	T	C	T	C	-0.283103	0.00230634	0.0598999	0.0153672	1.94e-06	0.9	FALSE	FALSE	22.3376
genus.Holdemanella.id.11393	Asthma	11	rs761624	6	163603171	C	G	C	G	0.0959801	-0.00264442	0.0179537	0.00701474	1.38e-07	0.77	TRUE	TRUE	28.5794
genus.Sellimonas.id.14369	Asthma	1	rs113379006	3	42008186	T	C	T	C	-0.162759	-0.00386705	0.0357025	0.00882302	7.21e-06	0.62	FALSE	FALSE	20.7822
genus.Sellimonas.id.14369	Asthma	2	rs2016057	15	52105282	A	C	A	C	-0.125878	0.00412737	0.0256153	0.00636047	1.03e-06	0.65	FALSE	FALSE	24.1489
genus.Sellimonas.id.14369	Asthma	3	rs2187447	11	79332972	A	C	A	C	0.243457	-0.021198	0.0527695	0.0123289	3.98e-06	0.1	FALSE	FALSE	21.2852
genus.Sellimonas.id.14369	Asthma	4	rs2371572	2	213214174	A	C	A	C	0.127349	-0.00320592	0.0250862	0.00621869	4.46e-07	0.63	FALSE	FALSE	25.7703
genus.Sellimonas.id.14369	Asthma	5	rs41816	7	106250164	A	G	A	G	0.132201	-0.00638578	0.0291087	0.00714414	8.39e-06	0.42	FALSE	FALSE	20.6265
genus.Sellimonas.id.14369	Asthma	6	rs553697	6	93730393	T	C	T	C	-0.153767	-0.00283031	0.0339099	0.00832442	6.13e-06	0.75	FALSE	FALSE	20.5625
genus.Sellimonas.id.14369	Asthma	7	rs56203279	7	111501524	T	C	T	C	-0.124045	-0.00498645	0.0269115	0.00664175	3.72e-06	0.51	FALSE	FALSE	21.2463
genus.Sellimonas.id.14369	Asthma	8	rs72553859	1	247579710	G	C	G	C	-0.150458	0.00241525	0.0332626	0.00832	5.38e-06	0.7	TRUE	TRUE	20.4606
genus.Sellimonas.id.14369	Asthma	9	rs7968030	12	100709313	A	T	A	T	-0.12711	-0.00381053	0.0280617	0.00691727	5.56e-06	0.51	TRUE	TRUE	20.5179
genus.Eubacteriumeligensgroup.id.14372	Asthma	1	rs12719051	7	51365152	A	G	A	G	0.0916626	0.0127361	0.0208183	0.00987648	7.12e-06	0.24	FALSE	FALSE	19.3862
genus.Eubacteriumeligensgroup.id.14372	Asthma	2	rs158115	14	77619186	G	C	G	C	0.0915271	0.00735258	0.0190611	0.0108918	9.74e-06	0.44	TRUE	TRUE	23.057
genus.Eubacteriumeligensgroup.id.14372	Asthma	3	rs182318	11	31098691	G	A	G	A	-0.0824941	-0.00452758	0.0195615	0.0114113	8.4e-06	0.71	FALSE	FALSE	17.7845
genus.Eubacteriumeligensgroup.id.14372	Asthma	4	rs2200429	13	107563458	A	G	A	G	-0.0888825	-0.00361817	0.0198479	0.0109166	5.3e-06	0.74	FALSE	FALSE	20.0541
genus.Eubacteriumeligensgroup.id.14372	Asthma	5	rs4583233	16	81820486	A	C	A	C	0.0670205	0.0120468	0.0128122	0.00651563	2.84e-07	0.065	FALSE	FALSE	27.3633
genus.Eubacteriumeligensgroup.id.14372	Asthma	6	rs56080211	2	110260993	C	T	C	T	0.123093	-0.00866677	0.0282743	0.0128332	9.14e-06	0.51	FALSE	FALSE	18.9531
genus.Eubacteriumeligensgroup.id.14372	Asthma	7	rs6923695	6	70956815	T	G	T	G	0.103268	-0.0117902	0.0229524	0.0115078	4.87e-06	0.35	FALSE	FALSE	20.2428
genus.Eubacteriumeligensgroup.id.14372	Asthma	8	rs74606150	14	39301409	C	G	C	G	-0.196454	0.00207396	0.042565	0.0149979	4.25e-06	0.92	TRUE	TRUE	21.3018
genus.Eubacteriumfissicatenagroup.id.14373	Asthma	1	rs151257695	7	73043561	A	G	A	G	0.20951	-0.0160044	0.0454847	0.0121011	3.1e-06	0.19	FALSE	FALSE	21.2167
genus.Eubacteriumfissicatenagroup.id.14373	Asthma	2	rs2733072	8	5433699	G	A	G	A	0.109644	0.015333	0.0228306	0.00635711	1.49e-06	0.016	FALSE	FALSE	23.0641	Outliers
genus.Eubacteriumfissicatenagroup.id.14373	Asthma	3	rs3771393	2	71145246	C	T	C	T	0.130842	0.0016328	0.0266671	0.00701024	7.38e-07	0.78	FALSE	FALSE	24.0738
genus.Eubacteriumfissicatenagroup.id.14373	Asthma	4	rs6934739	6	39940437	A	G	A	G	0.111463	-0.00240474	0.0252788	0.00685698	9.75e-06	0.74	FALSE	FALSE	19.4425
genus.Eubacteriumfissicatenagroup.id.14373	Asthma	5	rs7104872	11	115165111	G	A	G	A	0.138612	-0.0161601	0.0291906	0.00798771	2.73e-06	0.043	FALSE	FALSE	22.5484	Outliers
genus.Eubacteriumrectalegroup.id.14374	Asthma	1	rs10248854	7	121281238	C	A	C	A	-0.0527827	0.00726164	0.0113463	0.00648733	4.21e-06	0.27	FALSE	FALSE	21.6407
genus.Eubacteriumrectalegroup.id.14374	Asthma	2	rs10797540	1	234530370	A	G	A	G	0.0503179	0.00798244	0.0108389	0.00625191	3.53e-06	0.2	FALSE	FALSE	21.5512
genus.Eubacteriumrectalegroup.id.14374	Asthma	3	rs117151453	12	20066025	G	C	G	C	-0.113141	-0.00772624	0.0243541	0.01353	1.84e-06	0.82	TRUE	TRUE	21.582
genus.Eubacteriumrectalegroup.id.14374	Asthma	4	rs143694765	1	116082909	T	C	T	C	0.0870025	0.0187752	0.019779	0.0104752	9.75e-06	0.076	FALSE	FALSE	19.3489
genus.Eubacteriumrectalegroup.id.14374	Asthma	5	rs16960159	18	37703874	C	G	C	G	-0.156596	0.00207084	0.0336234	0.0141504	4.1e-06	0.96	TRUE	TRUE	21.6909
genus.Eubacteriumrectalegroup.id.14374	Asthma	6	rs2884897	11	8129537	A	G	A	G	-0.129364	0.0118357	0.0289021	0.0147345	6.44e-06	0.35	FALSE	FALSE	20.034
genus.Eubacteriumrectalegroup.id.14374	Asthma	7	rs314726	2	125553155	T	C	T	C	0.0528824	-0.00567411	0.0109486	0.00628968	1.38e-06	0.38	FALSE	FALSE	23.3293
genus.Eubacteriumrectalegroup.id.14374	Asthma	8	rs35398954	15	93006765	A	G	A	G	-0.0901402	-0.00519697	0.0174602	0.00997713	5.4e-07	0.56	FALSE	FALSE	26.6526
genus.Eubacteriumrectalegroup.id.14374	Asthma	9	rs59427698	9	129425745	A	G	A	G	-0.0576035	0.00390323	0.0130853	0.0072172	5.37e-06	0.59	FALSE	FALSE	19.3789
genus.Eubacteriumrectalegroup.id.14374	Asthma	10	rs62547233	9	92013419	A	G	A	G	0.0536319	0.00253669	0.0120201	0.00685292	9.9e-06	0.79	FALSE	FALSE	19.9082
genus.Eubacteriumxylanophilumgroup.id.14375	Asthma	1	rs10140184	14	73181783	A	C	A	C	0.0576795	0.00508215	0.012599	0.00662512	4.96e-06	0.47	FALSE	FALSE	20.959
genus.Eubacteriumxylanophilumgroup.id.14375	Asthma	2	rs10917203	1	22627266	A	C	A	C	0.0612633	-0.00049135	0.0130917	0.00661206	3.15e-06	0.9	FALSE	FALSE	21.8983
genus.Eubacteriumxylanophilumgroup.id.14375	Asthma	3	rs112176119	16	73696771	C	T	C	T	-0.113455	0.0142382	0.0245762	0.0115669	3.33e-06	0.3	FALSE	FALSE	21.3119
genus.Eubacteriumxylanophilumgroup.id.14375	Asthma	4	rs12980122	19	8255478	C	G	C	G	-0.108274	-0.00875395	0.0238257	0.0110187	5.02e-06	0.39	TRUE	TRUE	20.6516
genus.Eubacteriumxylanophilumgroup.id.14375	Asthma	5	rs13239072	7	43566344	G	A	G	A	0.0687427	0.00995808	0.0142728	0.00704257	1.82e-06	0.15	FALSE	FALSE	23.1971
genus.Eubacteriumxylanophilumgroup.id.14375	Asthma	6	rs17830032	20	57995506	G	A	G	A	-0.160597	-0.0155243	0.0310515	0.0140314	2.39e-07	0.26	FALSE	FALSE	26.7494
genus.Eubacteriumxylanophilumgroup.id.14375	Asthma	7	rs2213117	11	131009660	T	G	T	G	0.0877797	-0.0121378	0.0189012	0.0101257	4.21e-06	0.25	FALSE	FALSE	21.5679
genus.Eubacteriumxylanophilumgroup.id.14375	Asthma	8	rs75586835	4	87891938	A	G	A	G	-0.114498	-0.000429131	0.0263455	0.0129197	9.39e-06	0.94	FALSE	FALSE	18.8878
genus.Eubacteriumxylanophilumgroup.id.14375	Asthma	9	rs79582700	17	66689958	C	G	C	G	-0.0951677	0.0136819	0.0199969	0.00985529	2.41e-06	0.15	TRUE	TRUE	22.6492
genus.Ruminococcusgnavusgroup.id.14376	Asthma	1	rs11597105	10	6512581	A	G	A	G	0.114673	0.00346086	0.0250653	0.00894151	6.95e-06	0.71	FALSE	FALSE	20.9303
genus.Ruminococcusgnavusgroup.id.14376	Asthma	2	rs12989336	2	36259341	G	A	G	A	-0.0846861	-0.00240047	0.0187936	0.00658035	7.12e-06	0.84	FALSE	FALSE	20.305
genus.Ruminococcusgnavusgroup.id.14376	Asthma	3	rs13163520	5	18662686	G	A	G	A	-0.127377	-0.00290137	0.0233883	0.00821503	5.61e-08	0.75	FALSE	FALSE	29.6611
genus.Ruminococcusgnavusgroup.id.14376	Asthma	4	rs3124783	9	135838591	A	G	A	G	-0.11599	-0.0040872	0.0249099	0.00888119	2.67e-06	0.64	FALSE	FALSE	21.6818
genus.Ruminococcusgnavusgroup.id.14376	Asthma	5	rs62167033	2	144700007	T	C	T	C	0.185289	0.0151605	0.0396295	0.0123035	3.5e-06	0.22	FALSE	FALSE	21.8606
genus.Ruminococcusgnavusgroup.id.14376	Asthma	6	rs78399089	3	146290310	T	C	T	C	0.144445	-0.00832442	0.0326618	0.011303	6.63e-06	0.44	FALSE	FALSE	19.558
genus.Ruminococcusgnavusgroup.id.14376	Asthma	7	rs9872758	3	66701616	T	C	T	C	0.0849233	0.000280019	0.0176643	0.00618158	1.66e-06	0.92	FALSE	FALSE	23.1132
genus.Ruminococcustorquesgroup.id.14377	Asthma	1	rs10967781	9	27225258	C	A	C	A	0.0507994	-0.00598741	0.0113322	0.00652418	8.37e-06	0.32	FALSE	FALSE	20.0949
genus.Ruminococcustorquesgroup.id.14377	Asthma	2	rs13154778	5	56952803	T	A	T	A	0.0563358	-0.0152701	0.0129526	0.00779593	7.16e-06	0.082	TRUE	TRUE	18.917
genus.Ruminococcustorquesgroup.id.14377	Asthma	3	rs1475330	6	67262102	T	C	T	C	0.0523492	0.00215983	0.01182	0.00688863	8.13e-06	0.86	FALSE	FALSE	19.6147
genus.Ruminococcustorquesgroup.id.14377	Asthma	4	rs1972694	15	25326425	T	A	T	A	-0.0614094	0.00527171	0.0137321	0.00801953	8.93e-06	0.57	TRUE	TRUE	19.9986
genus.Ruminococcustorquesgroup.id.14377	Asthma	5	rs73130967	7	54781314	A	T	A	T	0.0770375	-0.00491736	0.0168264	0.0092854	3.71e-06	0.66	TRUE	TRUE	20.9614
genus.Ruminococcustorquesgroup.id.14377	Asthma	6	rs77034621	8	76769843	T	G	T	G	-0.151553	0.00231677	0.0335878	0.0136087	6.07e-06	0.89	FALSE	FALSE	20.3594
genus.Ruminococcustorquesgroup.id.14377	Asthma	7	rs773123	12	56494998	T	A	T	A	0.0824005	0.0111486	0.0173862	0.00953817	1.59e-06	0.2	TRUE	TRUE	22.4622
genus.Clostridiuminnocuumgroup.id.14397	Asthma	1	rs10506058	12	30268485	A	G	A	G	0.0997048	-0.00196653	0.0221926	0.00631001	8.92e-06	0.73	FALSE	FALSE	20.1844
genus.Clostridiuminnocuumgroup.id.14397	Asthma	2	rs1942371	18	69274308	G	A	G	A	-0.157938	-0.0242317	0.034187	0.00982148	4.06e-06	0.018	FALSE	FALSE	21.3428
genus.Clostridiuminnocuumgroup.id.14397	Asthma	3	rs1948423	3	103025517	T	A	T	A	-0.108859	0.000387836	0.023425	0.00681642	3.49e-06	0.91	TRUE	TRUE	21.5959
genus.Clostridiuminnocuumgroup.id.14397	Asthma	4	rs40656	5	9368158	C	T	C	T	0.142664	-0.00103945	0.0311021	0.00842374	8.62e-06	0.83	FALSE	FALSE	21.0403
genus.Clostridiuminnocuumgroup.id.14397	Asthma	5	rs4869133	5	95717619	G	A	G	A	-0.180591	-0.00253052	0.0409505	0.011306	7.24e-06	0.71	FALSE	FALSE	19.4478
genus.Clostridiuminnocuumgroup.id.14397	Asthma	6	rs61267978	18	6348227	T	C	T	C	0.14708	0.00565003	0.0320875	0.00916991	5.59e-06	0.41	FALSE	FALSE	21.0103
genus.Clostridiuminnocuumgroup.id.14397	Asthma	7	rs6577484	1	8419420	G	A	G	A	0.160425	0.02213	0.0360857	0.00955301	8.41e-06	0.026	FALSE	FALSE	19.7639
genus.Clostridiuminnocuumgroup.id.14397	Asthma	8	rs6890185	5	71186626	T	C	T	C	0.113424	-0.00832867	0.0233137	0.00660207	1.12e-06	0.18	FALSE	FALSE	23.6692
genus.Clostridiuminnocuumgroup.id.14397	Asthma	9	rs71564433	6	143718234	T	A	T	A	-0.126746	-0.000330108	0.0274657	0.00784926	7.8e-06	0.93	TRUE	TRUE	21.2955
genus.Clostridiuminnocuumgroup.id.14397	Asthma	10	rs77845139	15	59704208	A	G	A	G	-0.114993	-0.00867715	0.0257186	0.00712932	8.41e-06	0.24	FALSE	FALSE	19.9916
genus.Methanobrevibacter.id.123	Adult-onset asthma	1	rs11018665	11	89349287	A	T	A	T	0.113013	-0.0113892	0.0254343	0.00962792	7.03e-06	0.23	TRUE	TRUE	19.7433
genus.Methanobrevibacter.id.123	Adult-onset asthma	2	rs1334944	10	112266046	T	C	T	C	0.115197	0.00715271	0.0255492	0.00977632	7.61e-06	0.46	FALSE	FALSE	20.3293
genus.Methanobrevibacter.id.123	Adult-onset asthma	3	rs4779844	15	31516919	G	C	G	C	0.109639	0.00374118	0.0247979	0.00957298	9.28e-06	0.67	TRUE	TRUE	19.5478
genus.Methanobrevibacter.id.123	Adult-onset asthma	4	rs6776814	3	15053083	T	C	T	C	-0.188956	0.0107303	0.0419905	0.0155821	8.05e-06	0.51	FALSE	FALSE	20.2498
genus.Methanobrevibacter.id.123	Adult-onset asthma	5	rs76029318	13	41963791	T	C	T	C	0.222849	0.00895352	0.0454319	0.0177048	1.08e-06	0.62	FALSE	FALSE	24.0602
genus.Methanobrevibacter.id.123	Adult-onset asthma	6	rs894996	4	104418307	C	A	C	A	0.214213	-0.0120697	0.0456045	0.0173196	3.82e-06	0.52	FALSE	FALSE	22.0635
genus.Actinomyces.id.423	Adult-onset asthma	1	rs10787984	10	121356829	G	C	G	C	0.094316	0.0138666	0.0213513	0.0118173	9.62e-06	0.22	TRUE	TRUE	19.5129
genus.Actinomyces.id.423	Adult-onset asthma	2	rs2715439	15	99492313	C	T	C	T	0.0746684	0.0016857	0.0164822	0.00924309	6.27e-06	0.88	FALSE	FALSE	20.5232
genus.Actinomyces.id.423	Adult-onset asthma	3	rs34583783	6	67207371	G	T	G	T	0.126596	-0.0160037	0.0268461	0.0148302	4.49e-06	0.26	FALSE	FALSE	22.2371
genus.Actinomyces.id.423	Adult-onset asthma	4	rs35011108	6	133007480	A	G	A	G	0.232634	0.0367012	0.0512044	0.0215016	6.34e-06	0.094	FALSE	FALSE	20.641
genus.Actinomyces.id.423	Adult-onset asthma	5	rs4073240	6	169224781	G	A	G	A	0.0749687	0.0127402	0.0167368	0.0094607	7.94e-06	0.17	FALSE	FALSE	20.0638
genus.Actinomyces.id.423	Adult-onset asthma	6	rs4146653	10	4782841	G	A	G	A	0.0985224	-0.0162608	0.0214182	0.0120839	4.5e-06	0.17	FALSE	FALSE	21.1594
genus.Actinomyces.id.423	Adult-onset asthma	7	rs71315246	3	101352439	A	G	A	G	-0.0969809	0.0293384	0.021925	0.0126564	9.83e-06	0.018	FALSE	FALSE	19.5655
genus.Actinomyces.id.423	Adult-onset asthma	8	rs7915461	10	127532121	T	C	T	C	0.18776	-0.000274587	0.0401636	0.0194493	5.92e-06	0.99	FALSE	FALSE	21.8544
genus.Bifidobacterium.id.436	Adult-onset asthma	1	rs10841473	12	20378911	G	C	G	C	-0.0624207	0.00360961	0.0129438	0.0104618	1.65e-06	0.8	TRUE	TRUE	23.2557
genus.Bifidobacterium.id.436	Adult-onset asthma	2	rs12022129	1	207003374	G	A	G	A	0.0619356	0.0170233	0.0138937	0.0115043	8e-06	0.12	FALSE	FALSE	19.872
genus.Bifidobacterium.id.436	Adult-onset asthma	3	rs2491158	10	126089703	G	A	G	A	0.0712624	-0.00326836	0.015983	0.0118688	8.05e-06	0.71	FALSE	FALSE	19.8794
genus.Bifidobacterium.id.436	Adult-onset asthma	4	rs4567981	2	49906864	T	A	T	A	0.0562084	0.0100098	0.0117923	0.00936598	1.93e-06	0.28	TRUE	TRUE	22.7198
genus.Bifidobacterium.id.436	Adult-onset asthma	5	rs540489	17	72897722	T	G	T	G	-0.0637641	-0.00408788	0.0138746	0.0109191	5.19e-06	0.66	FALSE	FALSE	21.1209
genus.Bifidobacterium.id.436	Adult-onset asthma	6	rs55888705	4	1517826	A	G	A	G	0.0546319	0.0109197	0.0121139	0.00956274	6.67e-06	0.25	FALSE	FALSE	20.3389
genus.Bifidobacterium.id.436	Adult-onset asthma	7	rs62181700	2	189805784	G	A	G	A	-0.0624643	0.00887014	0.0131205	0.0102976	2.17e-06	0.37	FALSE	FALSE	22.6653
genus.Bifidobacterium.id.436	Adult-onset asthma	8	rs73797465	5	142793467	T	G	T	G	-0.0953566	0.00285017	0.0209236	0.0188947	4.38e-06	0.9	FALSE	FALSE	20.7695
genus.Bifidobacterium.id.436	Adult-onset asthma	9	rs75344046	21	31861790	C	T	C	T	0.232354	-0.00276567	0.0505979	0.0231915	4.86e-06	0.91	FALSE	FALSE	21.088
genus.Bifidobacterium.id.436	Adult-onset asthma	10	rs76671854	5	169748189	C	G	C	G	-0.0846055	0.00572924	0.0184003	0.0140175	3.96e-06	0.64	TRUE	TRUE	21.142
genus.Adlercreutzia.id.812	Adult-onset asthma	1	rs12522517	5	31991834	A	T	A	T	-0.104884	0.00763525	0.0234695	0.013698	4.41e-06	0.54	TRUE	TRUE	19.9717
genus.Adlercreutzia.id.812	Adult-onset asthma	2	rs13231526	7	48844151	C	A	C	A	0.143237	-0.000918382	0.0311654	0.0174358	4.81e-06	0.96	FALSE	FALSE	21.1234
genus.Adlercreutzia.id.812	Adult-onset asthma	3	rs2717140	18	75009770	C	T	C	T	-0.119225	-0.00892419	0.0251081	0.0149396	2.05e-06	0.54	FALSE	FALSE	22.548
genus.Adlercreutzia.id.812	Adult-onset asthma	4	rs6664405	1	69444163	T	C	T	C	-0.0953084	-0.00455984	0.0210752	0.0127121	5.23e-06	0.7	FALSE	FALSE	20.4513
genus.Adlercreutzia.id.812	Adult-onset asthma	5	rs80078995	5	94059857	A	T	A	T	-0.11324	-0.000364794	0.0232586	0.014172	1.57e-06	1	TRUE	TRUE	23.7044
genus.Adlercreutzia.id.812	Adult-onset asthma	6	rs9490822	6	123909083	C	T	C	T	-0.0734512	-0.0184754	0.0155789	0.00930591	2.54e-06	0.048	FALSE	FALSE	22.2292
genus.Adlercreutzia.id.812	Adult-onset asthma	7	rs9915817	17	48864179	T	C	T	C	0.0749219	-0.00538054	0.016833	0.00995588	8.22e-06	0.59	FALSE	FALSE	19.8104
genus.Collinsella.id.815	Adult-onset asthma	1	rs10890671	11	107123199	T	C	T	C	-0.0537401	-0.00152137	0.0118848	0.0092134	6.52e-06	0.86	FALSE	FALSE	20.4461
genus.Collinsella.id.815	Adult-onset asthma	2	rs12921100	16	77283458	A	T	A	T	0.0563759	-0.0135782	0.0127019	0.0101243	8.23e-06	0.16	TRUE	TRUE	19.6992
genus.Collinsella.id.815	Adult-onset asthma	3	rs59414781	15	50026113	C	G	C	G	0.0668866	0.00512599	0.0149773	0.0116524	9.15e-06	0.69	TRUE	TRUE	19.944
genus.Collinsella.id.815	Adult-onset asthma	4	rs62448871	7	24465024	C	A	C	A	-0.0540309	0.00376788	0.0120324	0.0092942	6.78e-06	0.66	FALSE	FALSE	20.1641
genus.Collinsella.id.815	Adult-onset asthma	5	rs75672793	4	149818294	A	G	A	G	-0.108908	0.00709946	0.0240522	0.0171148	6.14e-06	0.67	FALSE	FALSE	20.5027
genus.Collinsella.id.815	Adult-onset asthma	6	rs9541268	13	68610061	C	A	C	A	0.09597	0.00821424	0.0197312	0.0142317	8.79e-07	0.6	FALSE	FALSE	23.6572
genus.Eggerthella.id.819	Adult-onset asthma	1	rs112205261	1	9136139	T	C	T	C	-0.188618	0.015586	0.0403613	0.0187228	3.35e-06	0.42	FALSE	FALSE	21.8391
genus.Eggerthella.id.819	Adult-onset asthma	2	rs1784446	11	102461599	G	A	G	A	0.0907728	0.00388475	0.0198096	0.0093156	5.23e-06	0.68	FALSE	FALSE	20.9972
genus.Eggerthella.id.819	Adult-onset asthma	3	rs2223081	21	29778032	G	A	G	A	0.102572	-0.00937334	0.0221108	0.0105581	3.89e-06	0.38	FALSE	FALSE	21.5203
genus.Eggerthella.id.819	Adult-onset asthma	4	rs3851328	2	45453805	T	G	T	G	-0.107774	-0.00487452	0.0236527	0.01088	4.18e-06	0.67	FALSE	FALSE	20.762
genus.Eggerthella.id.819	Adult-onset asthma	5	rs4985746	17	17098213	G	A	G	A	0.110522	-0.0152463	0.0247653	0.0111009	5.71e-06	0.16	FALSE	FALSE	19.9165
genus.Eggerthella.id.819	Adult-onset asthma	6	rs6430926	2	141337454	C	T	C	T	0.0879736	-0.00718557	0.0197127	0.00921934	8.37e-06	0.41	FALSE	FALSE	19.9164
genus.Eggerthella.id.819	Adult-onset asthma	7	rs67490567	15	65691324	T	C	T	C	0.108495	-0.0135458	0.0245457	0.0119492	8.94e-06	0.25	FALSE	FALSE	19.5374
genus.Eggerthella.id.819	Adult-onset asthma	8	rs76663501	20	55647869	C	T	C	T	0.175349	-9.9e-05	0.0378576	0.0160557	4.83e-06	0.96	FALSE	FALSE	21.4537
genus.Enterorhabdus.id.820	Adult-onset asthma	1	rs11098863	4	127336602	T	A	T	A	-0.0966008	0.0101745	0.0162677	0.00922554	3.06e-09	0.23	TRUE	TRUE	35.2622
genus.Enterorhabdus.id.820	Adult-onset asthma	2	rs114731706	2	19611953	T	G	T	G	0.182308	-0.0267495	0.0382298	0.0199795	2.17e-06	0.15	FALSE	FALSE	22.7409
genus.Enterorhabdus.id.820	Adult-onset asthma	3	rs73331712	12	69515102	T	C	T	C	0.26199	0.0216677	0.055123	0.0218414	4.85e-06	0.32	FALSE	FALSE	22.5893
genus.Enterorhabdus.id.820	Adult-onset asthma	4	rs77655283	2	236439879	G	A	G	A	0.132988	0.00654841	0.0298306	0.0174795	5.88e-06	0.68	FALSE	FALSE	19.8747
genus.Enterorhabdus.id.820	Adult-onset asthma	5	rs7923280	10	20280612	A	T	A	T	0.0860019	-0.0132966	0.0169148	0.00950352	5.24e-07	0.16	TRUE	TRUE	25.8512
genus.Enterorhabdus.id.820	Adult-onset asthma	6	rs9470637	6	37567189	A	T	A	T	-0.0755513	-0.00127351	0.0166263	0.00938206	5.7e-06	0.88	TRUE	TRUE	20.6487
genus.Gordonibacter.id.821	Adult-onset asthma	1	rs13412653	2	30158494	A	C	A	C	0.107597	0.00761703	0.0239228	0.00961629	8.61e-06	0.44	FALSE	FALSE	20.2293
genus.Gordonibacter.id.821	Adult-onset asthma	2	rs322296	7	136937189	G	A	G	A	0.17869	-0.022252	0.037722	0.0143173	4.02e-06	0.12	FALSE	FALSE	22.4393
genus.Gordonibacter.id.821	Adult-onset asthma	3	rs35042269	4	8142607	C	A	C	A	-0.180293	0.0312624	0.0403296	0.0169193	8.11e-06	0.063	FALSE	FALSE	19.9852
genus.Gordonibacter.id.821	Adult-onset asthma	4	rs3765837	1	210628449	T	G	T	G	-0.190729	-0.0144855	0.0433608	0.0159111	7.17e-06	0.37	FALSE	FALSE	19.348
genus.Gordonibacter.id.821	Adult-onset asthma	5	rs61934597	12	131024079	C	T	C	T	-0.172495	0.0240799	0.0388567	0.015648	8.37e-06	0.11	FALSE	FALSE	19.7069
genus.Gordonibacter.id.821	Adult-onset asthma	6	rs71545975	7	47144505	A	G	A	G	-0.153972	0.0314697	0.0338918	0.0132708	7.04e-06	0.019	FALSE	FALSE	20.6393
genus.Gordonibacter.id.821	Adult-onset asthma	7	rs7220558	17	10148653	A	T	A	T	0.116884	0.0131724	0.0234834	0.00939748	6.71e-07	0.17	TRUE	TRUE	24.7737
genus.Gordonibacter.id.821	Adult-onset asthma	8	rs72939513	1	83136096	A	G	A	G	-0.21399	0.0248366	0.0490592	0.0200205	7.98e-06	0.21	FALSE	FALSE	19.0259
genus.Gordonibacter.id.821	Adult-onset asthma	9	rs7294633	12	29024534	C	T	C	T	0.12867	0.010768	0.0249946	0.0101551	3.44e-07	0.3	FALSE	FALSE	26.5009
genus.Gordonibacter.id.821	Adult-onset asthma	10	rs76287110	3	187450354	A	T	A	T	-0.242965	-0.00245369	0.0466177	0.0184642	1.67e-07	0.87	TRUE	TRUE	27.1634
genus.Gordonibacter.id.821	Adult-onset asthma	11	rs768830	7	18970607	G	A	G	A	0.149852	-0.0186507	0.0333315	0.0136175	7.76e-06	0.16	FALSE	FALSE	20.2124
genus.Olsenella.id.822	Adult-onset asthma	1	rs17148768	10	10777085	G	A	G	A	0.140434	-0.0183438	0.0295602	0.0117495	2.2e-06	0.11	FALSE	FALSE	22.57
genus.Olsenella.id.822	Adult-onset asthma	2	rs2759329	1	231960352	G	A	G	A	-0.111131	0.0108837	0.0237218	0.00949314	3.43e-06	0.26	FALSE	FALSE	21.9471
genus.Olsenella.id.822	Adult-onset asthma	3	rs35225860	1	247642270	A	G	A	G	-0.223604	-0.0293566	0.0482391	0.0187265	3.87e-06	0.12	FALSE	FALSE	21.4862
genus.Olsenella.id.822	Adult-onset asthma	4	rs61090148	4	174810498	A	G	A	G	-0.104783	0.00139142	0.0231343	0.0092985	6.44e-06	0.88	FALSE	FALSE	20.5148
genus.Olsenella.id.822	Adult-onset asthma	5	rs62112538	19	4925018	C	T	C	T	-0.19943	0.002338	0.0407033	0.0167932	1.19e-06	0.87	FALSE	FALSE	24.0062
genus.Olsenella.id.822	Adult-onset asthma	6	rs7540303	1	179629191	C	T	C	T	0.108044	0.00376965	0.023638	0.00938861	5.32e-06	0.69	FALSE	FALSE	20.892
genus.Olsenella.id.822	Adult-onset asthma	7	rs8066522	17	59632873	G	A	G	A	-0.106529	0.00311518	0.0240379	0.00971858	9.7e-06	0.79	FALSE	FALSE	19.64
genus.Olsenella.id.822	Adult-onset asthma	8	rs9460691	6	10422207	C	A	C	A	0.119966	-0.0192875	0.0268645	0.0111	7.28e-06	0.096	FALSE	FALSE	19.9415
genus.Slackia.id.825	Adult-onset asthma	1	rs10409783	19	4555786	A	G	A	G	0.0950828	0.00912537	0.0211239	0.0108421	7.7e-06	0.4	FALSE	FALSE	20.2607
genus.Slackia.id.825	Adult-onset asthma	2	rs112764253	7	78282725	T	A	T	A	0.194714	-0.00628125	0.0411598	0.0200098	3.4e-06	0.75	TRUE	TRUE	22.3793
genus.Slackia.id.825	Adult-onset asthma	3	rs13339230	16	7460475	C	G	C	G	0.147055	0.013235	0.0330635	0.016532	7.42e-06	0.41	TRUE	TRUE	19.7816
genus.Slackia.id.825	Adult-onset asthma	4	rs16894137	8	96946291	C	T	C	T	-0.122792	-0.00858266	0.0263047	0.0134874	2.71e-06	0.49	FALSE	FALSE	21.7909
genus.Slackia.id.825	Adult-onset asthma	5	rs4492265	7	13523683	A	G	A	G	-0.0905757	-0.00222069	0.0191658	0.00969958	2.41e-06	0.8	FALSE	FALSE	22.3341
genus.Slackia.id.825	Adult-onset asthma	6	rs58767323	4	57167507	G	C	G	C	-0.102833	-0.0101298	0.0227077	0.0112642	4.6e-06	0.37	TRUE	TRUE	20.5079
genus.Bacteroides.id.918	Adult-onset asthma	1	rs13207588	6	41519430	A	G	A	G	-0.059205	-0.0119993	0.0131195	0.0112473	7.49e-06	0.28	FALSE	FALSE	20.365
genus.Bacteroides.id.918	Adult-onset asthma	2	rs1340391	1	102960989	T	C	T	C	-0.0592004	0.00311726	0.0132244	0.0115831	6.73e-06	0.82	FALSE	FALSE	20.0399
genus.Bacteroides.id.918	Adult-onset asthma	3	rs17619981	19	24342250	T	G	T	G	0.0880978	0.00183173	0.0187002	0.01521	2.69e-06	0.88	FALSE	FALSE	22.1941
genus.Bacteroides.id.918	Adult-onset asthma	4	rs2023437	14	22045949	T	C	T	C	-0.0782324	0.020831	0.0167634	0.014586	5.02e-06	0.15	FALSE	FALSE	21.7796
genus.Bacteroides.id.918	Adult-onset asthma	5	rs2366421	3	62019400	T	A	T	A	-0.0528153	-0.00114286	0.0117124	0.0103827	7.65e-06	0.96	TRUE	TRUE	20.3341
genus.Bacteroides.id.918	Adult-onset asthma	6	rs66474973	20	58605432	G	T	G	T	0.0812515	-0.0205102	0.0164479	0.0142966	6.81e-07	0.12	FALSE	FALSE	24.403
genus.Bacteroides.id.918	Adult-onset asthma	7	rs6795673	3	10593224	C	T	C	T	0.0538565	0.00270163	0.0105251	0.00925934	3.38e-07	0.76	FALSE	FALSE	26.1832
genus.Bacteroides.id.918	Adult-onset asthma	8	rs9507307	13	24910476	C	T	C	T	0.0604456	0.00325845	0.0129128	0.0116314	2.13e-06	0.76	FALSE	FALSE	21.9124
genus.Barnesiella.id.944	Adult-onset asthma	1	rs12909713	15	87145913	C	T	C	T	-0.0550716	-0.00697437	0.0120039	0.00928815	4.95e-06	0.49	FALSE	FALSE	21.048
genus.Barnesiella.id.944	Adult-onset asthma	2	rs13242616	7	122021518	T	C	T	C	-0.0583747	-0.0135915	0.0123176	0.0097628	2.29e-06	0.16	FALSE	FALSE	22.4594
genus.Barnesiella.id.944	Adult-onset asthma	3	rs199035	6	23435415	G	A	G	A	0.0559495	-0.00311153	0.0119716	0.00926604	3e-06	0.78	FALSE	FALSE	21.8419
genus.Barnesiella.id.944	Adult-onset asthma	4	rs2057922	7	10076378	G	C	G	C	0.0915241	0.0183148	0.0194623	0.0153663	3.83e-06	0.23	TRUE	TRUE	22.1148
genus.Barnesiella.id.944	Adult-onset asthma	5	rs2276875	4	5730954	A	G	A	G	-0.0697176	0.00674517	0.0139537	0.0106175	4.65e-07	0.51	FALSE	FALSE	24.9635
genus.Barnesiella.id.944	Adult-onset asthma	6	rs2428166	6	110831148	G	A	G	A	-0.165859	-0.00855958	0.0337309	0.0200952	8.51e-07	0.67	FALSE	FALSE	24.178
genus.Barnesiella.id.944	Adult-onset asthma	7	rs35177866	3	181589155	A	G	A	G	0.0917125	0.0223881	0.0190133	0.0142341	2.95e-06	0.12	FALSE	FALSE	23.267
genus.Barnesiella.id.944	Adult-onset asthma	8	rs60316894	12	54872438	C	T	C	T	-0.121478	-0.021487	0.025184	0.0196841	1.19e-06	0.29	FALSE	FALSE	23.2674
genus.Barnesiella.id.944	Adult-onset asthma	9	rs62251337	3	44327429	A	G	A	G	-0.0690763	-0.00768971	0.0149374	0.0110724	4.24e-06	0.48	FALSE	FALSE	21.3849
genus.Barnesiella.id.944	Adult-onset asthma	10	rs72684847	4	102616869	T	C	T	C	-0.114369	-0.00687297	0.0253873	0.0193034	6.76e-06	0.77	FALSE	FALSE	20.2948
genus.Barnesiella.id.944	Adult-onset asthma	11	rs76181748	8	105458416	C	T	C	T	-0.0778559	0.00821491	0.017164	0.0133073	6.78e-06	0.57	FALSE	FALSE	20.5753
genus.Barnesiella.id.944	Adult-onset asthma	12	rs77455852	5	54107036	T	G	T	G	-0.0891491	-0.0116629	0.0195601	0.0139966	3.16e-06	0.41	FALSE	FALSE	20.7727
genus.Barnesiella.id.944	Adult-onset asthma	13	rs79795328	4	114546595	A	G	A	G	-0.0818645	0.00356704	0.0176441	0.0134242	4.23e-06	0.8	FALSE	FALSE	21.5275
genus.Butyricimonas.id.945	Adult-onset asthma	1	rs11228830	11	56664962	A	G	A	G	0.135265	0.022676	0.0298411	0.0211437	6.55e-06	0.3	FALSE	FALSE	20.5466
genus.Butyricimonas.id.945	Adult-onset asthma	2	rs12304031	12	129438771	G	A	G	A	-0.086278	0.0083209	0.0196846	0.0137725	6.7e-06	0.56	FALSE	FALSE	19.2108
genus.Butyricimonas.id.945	Adult-onset asthma	3	rs12458763	18	34091618	A	C	A	C	0.122037	-0.0179628	0.0269587	0.0174823	6.37e-06	0.3	FALSE	FALSE	20.492
genus.Butyricimonas.id.945	Adult-onset asthma	4	rs270727	1	45082825	G	C	G	C	-0.0694173	0.00040371	0.0150795	0.0101523	5.38e-06	0.96	TRUE	TRUE	21.1913
genus.Butyricimonas.id.945	Adult-onset asthma	5	rs326049	5	997217	C	G	C	G	0.0759694	-0.0249131	0.0167617	0.0113817	8.19e-06	0.03	TRUE	TRUE	20.5418
genus.Butyricimonas.id.945	Adult-onset asthma	6	rs62390301	5	159867647	T	C	T	C	-0.0872983	-0.0103739	0.0174893	0.0115612	7.42e-07	0.4	FALSE	FALSE	24.9154
genus.Butyricimonas.id.945	Adult-onset asthma	7	rs7083431	10	72711156	A	C	A	C	0.0703539	0.0137927	0.0144439	0.00966737	8.85e-07	0.17	FALSE	FALSE	23.7252
genus.Butyricimonas.id.945	Adult-onset asthma	8	rs71428626	2	83093264	G	T	G	T	-0.133188	0.00582204	0.0289905	0.0184642	4.8e-06	0.76	FALSE	FALSE	21.1067
genus.Butyricimonas.id.945	Adult-onset asthma	9	rs72814525	10	72443070	A	G	A	G	0.0664154	0.0205675	0.0149766	0.00991669	8.25e-06	0.031	FALSE	FALSE	19.6657
genus.Butyricimonas.id.945	Adult-onset asthma	10	rs78453362	3	78740009	A	G	A	G	-0.14948	0.0248148	0.0327073	0.020834	4.06e-06	0.24	FALSE	FALSE	20.8871
genus.Coprobacter.id.949	Adult-onset asthma	1	rs12684609	9	137784868	T	C	T	C	0.100827	-0.0193114	0.0220366	0.0117703	6.1e-06	0.095	FALSE	FALSE	20.9345
genus.Coprobacter.id.949	Adult-onset asthma	2	rs143662916	11	103549974	C	T	C	T	0.253264	0.0154668	0.0540141	0.0196051	3.07e-06	0.43	FALSE	FALSE	21.9853
genus.Coprobacter.id.949	Adult-onset asthma	3	rs189356	20	57574851	G	A	G	A	0.0781125	-0.000650568	0.0171916	0.00923763	6.26e-06	0.88	FALSE	FALSE	20.6446
genus.Coprobacter.id.949	Adult-onset asthma	4	rs213863	6	97234939	C	T	C	T	-0.0887412	0.00948765	0.0188377	0.010262	2.35e-06	0.36	FALSE	FALSE	22.1918
genus.Coprobacter.id.949	Adult-onset asthma	5	rs28402691	4	96389240	T	C	T	C	0.110695	0.0167246	0.0251199	0.0132989	9.56e-06	0.18	FALSE	FALSE	19.4188
genus.Coprobacter.id.949	Adult-onset asthma	6	rs305411	1	88233128	A	G	A	G	0.129218	0.00422483	0.0264518	0.0146458	1.01e-06	0.76	FALSE	FALSE	23.8638
genus.Coprobacter.id.949	Adult-onset asthma	7	rs3828477	3	46483717	G	T	G	T	-0.091218	0.011933	0.019569	0.0107586	2.89e-06	0.27	FALSE	FALSE	21.7281
genus.Coprobacter.id.949	Adult-onset asthma	8	rs5011652	15	91166608	G	C	G	C	0.0899597	-0.00520113	0.020001	0.0107488	5.51e-06	0.58	TRUE	TRUE	20.2299
genus.Coprobacter.id.949	Adult-onset asthma	9	rs72821405	6	4714797	T	C	T	C	-0.147365	0.0122458	0.0319978	0.0166464	4.76e-06	0.45	FALSE	FALSE	21.2105
genus.Coprobacter.id.949	Adult-onset asthma	10	rs74919520	2	32242452	G	A	G	A	0.125703	0.00402599	0.0276296	0.0145191	5.76e-06	0.76	FALSE	FALSE	20.6987
genus.Coprobacter.id.949	Adult-onset asthma	11	rs76001613	4	3852385	C	G	C	G	0.21591	0.00545876	0.0493019	0.0178772	9.13e-06	0.72	TRUE	TRUE	19.1788
genus.Odoribacter.id.952	Adult-onset asthma	1	rs10093869	8	1266824	A	G	A	G	-0.0577795	0.0175531	0.0125389	0.00976701	3.67e-06	0.068	FALSE	FALSE	21.2337
genus.Odoribacter.id.952	Adult-onset asthma	2	rs10423795	19	49523088	C	T	C	T	0.0550695	-0.00850961	0.0121164	0.00938966	6.58e-06	0.39	FALSE	FALSE	20.6573
genus.Odoribacter.id.952	Adult-onset asthma	3	rs503751	15	58063881	C	G	C	G	0.0618294	0.00465306	0.0118887	0.00922812	2.08e-07	0.58	TRUE	TRUE	27.0474
genus.Odoribacter.id.952	Adult-onset asthma	4	rs6856150	4	11907559	G	A	G	A	0.0881922	0.0385474	0.0194146	0.0156187	6.06e-06	0.013	FALSE	FALSE	20.6349
genus.Odoribacter.id.952	Adult-onset asthma	5	rs74553962	8	69677480	T	G	T	G	0.121449	-0.0133095	0.0264106	0.0188875	9.49e-06	0.46	FALSE	FALSE	21.1461
genus.Odoribacter.id.952	Adult-onset asthma	6	rs77779484	12	67655943	G	A	G	A	-0.133489	0.0102099	0.0268526	0.0203126	6.56e-07	0.59	FALSE	FALSE	24.7127
genus.Parabacteroides.id.954	Adult-onset asthma	1	rs114567323	3	52354847	T	C	T	C	0.186478	-0.0320168	0.0405199	0.0215737	5.65e-06	0.14	FALSE	FALSE	21.1795
genus.Parabacteroides.id.954	Adult-onset asthma	2	rs115602804	3	191572365	G	A	G	A	0.10308	-0.00498538	0.0222736	0.0200478	1.93e-06	0.75	FALSE	FALSE	21.4176
genus.Parabacteroides.id.954	Adult-onset asthma	3	rs3860755	5	169360155	G	C	G	C	0.0558784	-0.00826413	0.0116625	0.0100737	1.71e-06	0.43	TRUE	TRUE	22.9566
genus.Parabacteroides.id.954	Adult-onset asthma	4	rs4236095	6	47368687	G	A	G	A	0.0761961	0.015229	0.0157042	0.0133697	1.93e-06	0.29	FALSE	FALSE	23.5416
genus.Parabacteroides.id.954	Adult-onset asthma	5	rs60884758	9	2217340	C	T	C	T	-0.0702667	0.00788968	0.0142249	0.0122021	5.71e-07	0.51	FALSE	FALSE	24.4006
genus.Parabacteroides.id.954	Adult-onset asthma	6	rs6657302	1	85585609	T	C	T	C	-0.10452	0.017049	0.0225521	0.0197039	9.76e-06	0.4	FALSE	FALSE	21.4794
genus.Parabacteroides.id.954	Adult-onset asthma	7	rs72893646	2	38037203	A	T	A	T	-0.0715594	0.0118847	0.0156668	0.0126592	8.83e-06	0.36	TRUE	TRUE	20.8629
genus.Parabacteroides.id.954	Adult-onset asthma	8	rs7298818	12	56396953	C	T	C	T	0.0888832	-0.00168949	0.0200902	0.0164037	8.54e-06	0.93	FALSE	FALSE	19.5736
genus.Alloprevotella.id.961	Adult-onset asthma	1	rs17380632	3	79794395	A	T	A	T	0.125564	-0.00095296	0.0280409	0.0101372	9.27e-06	0.88	TRUE	TRUE	20.0515
genus.Alloprevotella.id.961	Adult-onset asthma	2	rs2154444	21	36053643	T	G	T	G	0.138234	0.0110825	0.0308961	0.0116228	8.37e-06	0.33	FALSE	FALSE	20.0182
genus.Alloprevotella.id.961	Adult-onset asthma	3	rs34619204	21	40993008	G	A	G	A	-0.156037	0.015536	0.0344392	0.0115597	8.84e-06	0.17	FALSE	FALSE	20.528
genus.Alloprevotella.id.961	Adult-onset asthma	4	rs4680035	3	152805600	A	G	A	G	-0.119599	-0.00909044	0.0259446	0.00926614	4.99e-06	0.34	FALSE	FALSE	21.2503
genus.Paraprevotella.id.962	Adult-onset asthma	1	rs140997932	3	149298792	T	C	T	C	-0.162376	-0.00378995	0.0354178	0.017828	2.11e-06	0.8	FALSE	FALSE	21.0183
genus.Paraprevotella.id.962	Adult-onset asthma	2	rs145020347	11	114526679	A	G	A	G	-0.12465	-0.0308364	0.0262323	0.0145091	4.03e-06	0.042	FALSE	FALSE	22.5793
genus.Paraprevotella.id.962	Adult-onset asthma	3	rs17109926	12	71978728	A	G	A	G	-0.0988335	-0.000365499	0.0216172	0.0118964	6.75e-06	0.98	FALSE	FALSE	20.9031
genus.Paraprevotella.id.962	Adult-onset asthma	4	rs17785622	6	83459314	A	G	A	G	0.248065	-8.58e-05	0.0524304	0.0191945	1.93e-06	0.98	FALSE	FALSE	22.3855
genus.Paraprevotella.id.962	Adult-onset asthma	5	rs3008582	1	195971173	T	C	T	C	0.10572	-0.0146102	0.0227246	0.0128586	4.36e-06	0.27	FALSE	FALSE	21.6433
genus.Paraprevotella.id.962	Adult-onset asthma	6	rs3801748	7	81759508	G	A	G	A	0.0779721	0.00349809	0.0171691	0.00954417	5.2e-06	0.71	FALSE	FALSE	20.6244
genus.Paraprevotella.id.962	Adult-onset asthma	7	rs4756632	11	41079703	G	T	G	T	-0.138905	-0.000281883	0.0289897	0.0174042	3.82e-06	0.94	FALSE	FALSE	22.9589
genus.Paraprevotella.id.962	Adult-onset asthma	8	rs4767113	12	114131978	C	T	C	T	0.0882466	0.0119291	0.018382	0.0100715	2.14e-06	0.22	FALSE	FALSE	23.0469
genus.Paraprevotella.id.962	Adult-onset asthma	9	rs7240324	18	69623804	T	G	T	G	-0.10229	-0.0045469	0.0226948	0.011926	5.96e-06	0.7	FALSE	FALSE	20.315
genus.Paraprevotella.id.962	Adult-onset asthma	10	rs9602779	13	86162420	A	C	A	C	-0.106692	-0.00309308	0.0220264	0.0117593	6.93e-07	0.76	FALSE	FALSE	23.4627
genus.Alistipes.id.968	Adult-onset asthma	1	rs11769002	7	62443498	G	A	G	A	-0.0528793	-0.00635103	0.0109389	0.00942635	1.45e-06	0.49	FALSE	FALSE	23.3683
genus.Alistipes.id.968	Adult-onset asthma	2	rs11958296	5	177755179	A	G	A	G	-0.0981222	-0.0172152	0.0218272	0.017625	9.3e-06	0.36	FALSE	FALSE	20.2087
genus.Alistipes.id.968	Adult-onset asthma	3	rs12990744	2	178000949	C	T	C	T	-0.0776618	0.000753969	0.0172986	0.0143722	8.21e-06	0.88	FALSE	FALSE	20.1556
genus.Alistipes.id.968	Adult-onset asthma	4	rs2290844	10	127787142	C	T	C	T	0.0813969	-0.0103032	0.0191632	0.0174085	9.1e-06	0.56	FALSE	FALSE	18.0418
genus.Alistipes.id.968	Adult-onset asthma	5	rs2875322	11	130887552	T	C	T	C	-0.0580945	0.0266146	0.0131432	0.0113889	8.78e-06	0.023	FALSE	FALSE	19.5373
genus.Alistipes.id.968	Adult-onset asthma	6	rs34417064	17	52776479	A	G	A	G	-0.048202	0.00418253	0.0106868	0.00920709	7.01e-06	0.63	FALSE	FALSE	20.3437
genus.Alistipes.id.968	Adult-onset asthma	7	rs4810359	20	41191335	A	G	A	G	-0.0652428	0.0254508	0.0146155	0.012608	7.5e-06	0.049	FALSE	FALSE	19.9267
genus.Alistipes.id.968	Adult-onset asthma	8	rs62576416	9	112120264	T	C	T	C	0.0492647	-0.00517956	0.0109733	0.0094422	7.5e-06	0.57	FALSE	FALSE	20.1557
genus.Alistipes.id.968	Adult-onset asthma	9	rs67281112	7	135778919	G	C	G	C	0.0634575	-0.0274286	0.0137846	0.0111586	3.92e-06	0.014	TRUE	TRUE	21.1923
genus.Alistipes.id.968	Adult-onset asthma	10	rs67705352	1	19790706	T	G	T	G	-0.0532404	0.0152953	0.0110864	0.00955696	1.65e-06	0.1	FALSE	FALSE	23.0622
genus.Alistipes.id.968	Adult-onset asthma	11	rs8130320	21	40580258	A	G	A	G	-0.049002	-0.0230039	0.010717	0.00927039	4.84e-06	0.01	FALSE	FALSE	20.9064	Outliers
genus.Lactobacillus.id.1837	Adult-onset asthma	1	rs11674854	2	28903275	C	T	C	T	-0.0852686	0.0181373	0.0176504	0.00949013	1.59e-06	0.056	FALSE	FALSE	23.3384
genus.Lactobacillus.id.1837	Adult-onset asthma	2	rs16861661	1	18501459	G	A	G	A	-0.183147	0.00715485	0.038148	0.0179539	1.28e-06	0.72	FALSE	FALSE	23.0492
genus.Lactobacillus.id.1837	Adult-onset asthma	3	rs328312	16	73890910	T	A	T	A	0.0815092	-0.0202594	0.0169441	0.00925122	1.41e-06	0.025	TRUE	TRUE	23.1406
genus.Lactobacillus.id.1837	Adult-onset asthma	4	rs6092149	20	54192992	A	T	A	T	-0.0801344	-0.00128708	0.017149	0.00931407	3.29e-06	0.84	TRUE	TRUE	21.8355
genus.Lactobacillus.id.1837	Adult-onset asthma	5	rs62314653	4	109896462	C	A	C	A	0.187692	0.0207184	0.0394585	0.0206581	2.24e-06	0.31	FALSE	FALSE	22.6262
genus.Lactobacillus.id.1837	Adult-onset asthma	6	rs7399658	13	23834968	G	A	G	A	-0.107134	0.0135293	0.0221883	0.0114749	3.12e-06	0.28	FALSE	FALSE	23.3134
genus.Lactobacillus.id.1837	Adult-onset asthma	7	rs75127669	6	151027636	C	A	C	A	0.139784	0.0123977	0.0310414	0.0172637	6.83e-06	0.47	FALSE	FALSE	20.2783
genus.Lactobacillus.id.1837	Adult-onset asthma	8	rs768253	8	69010103	T	G	T	G	-0.079195	-0.00490873	0.0171791	0.00942163	4.25e-06	0.6	FALSE	FALSE	21.2518
genus.Lactobacillus.id.1837	Adult-onset asthma	9	rs77478751	3	173151665	A	G	A	G	-0.219886	0.0061175	0.0475759	0.0186006	7.33e-06	0.76	FALSE	FALSE	21.3609
genus.Lactococcus.id.1851	Adult-onset asthma	1	rs123059	17	2699935	T	C	T	C	-0.13671	0.00582542	0.0274694	0.0109222	1.27e-06	0.6	FALSE	FALSE	24.7686
genus.Lactococcus.id.1851	Adult-onset asthma	2	rs12621813	2	31266049	G	A	G	A	0.108423	-0.0136482	0.0239978	0.01002	6.61e-06	0.19	FALSE	FALSE	20.4125
genus.Lactococcus.id.1851	Adult-onset asthma	3	rs17168302	7	14650221	G	A	G	A	0.191857	0.0444323	0.0424761	0.0186491	6.29e-06	0.018	FALSE	FALSE	20.4016
genus.Lactococcus.id.1851	Adult-onset asthma	4	rs2293361	2	54114864	C	T	C	T	-0.199221	0.0306805	0.0430969	0.0193475	1.4e-06	0.1	FALSE	FALSE	21.3687
genus.Lactococcus.id.1851	Adult-onset asthma	5	rs34757988	18	64699550	G	C	G	C	0.122294	-0.0073655	0.0228976	0.00945727	8.95e-08	0.45	TRUE	TRUE	28.5252
genus.Lactococcus.id.1851	Adult-onset asthma	6	rs55910161	10	71518643	C	T	C	T	0.146426	-0.00642629	0.0307367	0.0127401	2.36e-06	0.64	FALSE	FALSE	22.6946
genus.Streptococcus.id.1853	Adult-onset asthma	1	rs10028567	4	53657577	C	T	C	T	-0.0921167	-0.00812431	0.0191881	0.0159302	7.3e-06	0.61	FALSE	FALSE	23.0469
genus.Streptococcus.id.1853	Adult-onset asthma	2	rs10448310	9	93556174	A	G	A	G	-0.0517935	-0.0180655	0.0111324	0.00926747	3.31e-06	0.051	FALSE	FALSE	21.6459
genus.Streptococcus.id.1853	Adult-onset asthma	3	rs11110281	12	100584014	T	C	T	C	-0.137519	0.0201727	0.0227398	0.0189105	2.58e-09	0.3	FALSE	FALSE	36.5722
genus.Streptococcus.id.1853	Adult-onset asthma	4	rs11720390	3	94103591	G	A	G	A	0.107024	0.022475	0.0228121	0.017206	3.59e-06	0.18	FALSE	FALSE	22.0105
genus.Streptococcus.id.1853	Adult-onset asthma	5	rs11764382	7	46774896	A	G	A	G	-0.0695345	-0.0116252	0.0143671	0.0119171	1.29e-06	0.31	FALSE	FALSE	23.424
genus.Streptococcus.id.1853	Adult-onset asthma	6	rs17708276	8	10199548	A	G	A	G	-0.0793955	0.0229838	0.0170628	0.0142903	3.04e-06	0.12	FALSE	FALSE	21.6518
genus.Streptococcus.id.1853	Adult-onset asthma	7	rs1918540	11	131649446	G	A	G	A	0.059639	-0.00329953	0.0128148	0.0106587	2.44e-06	0.7	FALSE	FALSE	21.6589
genus.Streptococcus.id.1853	Adult-onset asthma	8	rs2370083	14	97526750	G	T	G	T	-0.0816836	-0.00207674	0.0185851	0.0151448	9.75e-06	0.91	FALSE	FALSE	19.317
genus.Streptococcus.id.1853	Adult-onset asthma	9	rs395407	5	169689604	G	C	G	C	-0.0792781	-0.00849915	0.0173697	0.0128789	4.37e-06	0.53	TRUE	TRUE	20.8315
genus.Streptococcus.id.1853	Adult-onset asthma	10	rs4968759	17	61298020	A	G	A	G	-0.0515109	-0.00741382	0.0112068	0.00928897	3.78e-06	0.39	FALSE	FALSE	21.1268
genus.Streptococcus.id.1853	Adult-onset asthma	11	rs57646748	4	37452858	G	A	G	A	-0.0907696	-0.00419109	0.0200344	0.0179922	5.48e-06	0.83	FALSE	FALSE	20.527
genus.Streptococcus.id.1853	Adult-onset asthma	12	rs6806351	3	132058723	T	C	T	C	-0.0633829	0.0195648	0.0136647	0.0109539	4.94e-06	0.078	FALSE	FALSE	21.515
genus.Streptococcus.id.1853	Adult-onset asthma	13	rs71481756	10	8102404	T	G	T	G	0.0931048	-0.0301103	0.0207949	0.0158876	6.51e-06	0.062	FALSE	FALSE	20.0461
genus.Streptococcus.id.1853	Adult-onset asthma	14	rs72739637	15	41663393	A	G	A	G	0.0959942	0.000745288	0.0193213	0.0146054	1.03e-06	0.96	FALSE	FALSE	24.6842
genus.Clostridiumsensustricto1.id.1873	Adult-onset asthma	1	rs115807074	5	84997131	A	G	A	G	-0.22736	-0.0044361	0.0492575	0.0219316	4.32e-06	0.87	FALSE	FALSE	21.305
genus.Clostridiumsensustricto1.id.1873	Adult-onset asthma	2	rs11586026	1	83252771	A	T	A	T	0.110967	-0.0141344	0.0250498	0.0184154	8.85e-06	0.43	TRUE	TRUE	19.6236
genus.Clostridiumsensustricto1.id.1873	Adult-onset asthma	3	rs116847295	12	43485015	C	T	C	T	0.110021	-0.0276056	0.0246032	0.0196133	4.58e-06	0.16	FALSE	FALSE	19.9974
genus.Clostridiumsensustricto1.id.1873	Adult-onset asthma	4	rs12341505	9	136710881	G	A	G	A	0.0810718	0.00832204	0.0180121	0.0132205	4.82e-06	0.53	FALSE	FALSE	20.2586
genus.Clostridiumsensustricto1.id.1873	Adult-onset asthma	5	rs12490337	3	111482845	C	G	C	G	-0.0616879	-0.015615	0.0137581	0.0107777	7.49e-06	0.15	TRUE	TRUE	20.104
genus.Clostridiumsensustricto1.id.1873	Adult-onset asthma	6	rs2795528	10	43270264	G	A	G	A	-0.184315	-0.0244145	0.0392204	0.019727	2.72e-06	0.2	FALSE	FALSE	22.0849
genus.Clostridiumsensustricto1.id.1873	Adult-onset asthma	7	rs550843	6	165722832	T	C	T	C	-0.0783246	-0.000715683	0.0169209	0.0141698	2.05e-06	0.93	FALSE	FALSE	21.4263
genus.Anaerostipes.id.1991	Adult-onset asthma	1	rs10502061	11	105615253	A	G	A	G	0.0835752	0.0169632	0.0192017	0.016787	7.94e-06	0.29	FALSE	FALSE	18.9442
genus.Anaerostipes.id.1991	Adult-onset asthma	2	rs2014785	3	171100102	T	C	T	C	0.0515687	-0.00699864	0.0112199	0.00964129	4.68e-06	0.47	FALSE	FALSE	21.125
genus.Anaerostipes.id.1991	Adult-onset asthma	3	rs2396460	2	228018671	T	C	T	C	-0.0512653	0.0124691	0.0109555	0.00933578	2.91e-06	0.18	FALSE	FALSE	21.8967
genus.Anaerostipes.id.1991	Adult-onset asthma	4	rs3900776	9	13525082	G	A	G	A	-0.110013	-0.00254129	0.0236302	0.0179842	2.75e-06	0.86	FALSE	FALSE	21.6748
genus.Anaerostipes.id.1991	Adult-onset asthma	5	rs62157625	2	142774333	T	C	T	C	0.088573	0.000254397	0.0185548	0.0146468	1.45e-06	0.97	FALSE	FALSE	22.7872
genus.Anaerostipes.id.1991	Adult-onset asthma	6	rs62215703	21	25873624	G	A	G	A	0.0644965	6.04e-05	0.0136702	0.011395	1.98e-06	0.96	FALSE	FALSE	22.2599
genus.Anaerostipes.id.1991	Adult-onset asthma	7	rs6474958	9	1582701	A	G	A	G	-0.0500065	-0.0141884	0.0112001	0.00934896	6.74e-06	0.14	FALSE	FALSE	19.9347
genus.Anaerostipes.id.1991	Adult-onset asthma	8	rs6854026	4	169690814	T	C	T	C	-0.0508482	-0.00121921	0.0109075	0.00922689	3.2e-06	0.94	FALSE	FALSE	21.732
genus.Anaerostipes.id.1991	Adult-onset asthma	9	rs7193624	16	77574020	C	T	C	T	0.0750642	-0.0128249	0.0150723	0.0129051	5.35e-07	0.35	FALSE	FALSE	24.803
genus.Anaerostipes.id.1991	Adult-onset asthma	10	rs78735375	19	1497547	A	C	A	C	-0.137429	0.0308276	0.0305304	0.0201087	5.33e-06	0.12	FALSE	FALSE	20.2623
genus.Blautia.id.1992	Adult-onset asthma	1	rs117001700	7	68396262	T	C	T	C	0.196414	-1.18e-05	0.0441122	0.0205266	8.84e-06	0.97	FALSE	FALSE	19.8257
genus.Blautia.id.1992	Adult-onset asthma	2	rs16892041	6	9298640	T	C	T	C	-0.0622605	0.0138238	0.0141804	0.0127668	8.82e-06	0.29	FALSE	FALSE	19.2774
genus.Blautia.id.1992	Adult-onset asthma	3	rs682885	11	87805911	A	G	A	G	-0.0493376	-0.00543179	0.0107359	0.00940846	4.49e-06	0.54	FALSE	FALSE	21.1194
genus.Blautia.id.1992	Adult-onset asthma	4	rs72973581	19	1043103	A	G	A	G	0.125169	0.00043765	0.0265408	0.0193718	1.74e-06	0.98	FALSE	FALSE	22.2416
genus.Blautia.id.1992	Adult-onset asthma	5	rs7860714	9	1866537	A	G	A	G	-0.0502178	0.0174294	0.0109853	0.00983592	4.09e-06	0.073	FALSE	FALSE	20.8975
genus.Butyrivibrio.id.1993	Adult-onset asthma	1	rs1007475	6	148403405	G	T	G	T	0.118065	0.00211321	0.0261271	0.00997143	7.92e-06	0.84	FALSE	FALSE	20.4204
genus.Butyrivibrio.id.1993	Adult-onset asthma	2	rs11761679	7	150596929	T	C	T	C	0.154775	0.00270168	0.0321539	0.0122787	2.2e-06	0.79	FALSE	FALSE	23.1705
genus.Butyrivibrio.id.1993	Adult-onset asthma	3	rs142855850	10	22587900	A	G	A	G	0.205013	0.00479348	0.0457138	0.0152084	6.86e-06	0.7	FALSE	FALSE	20.1127
genus.Butyrivibrio.id.1993	Adult-onset asthma	4	rs16934069	9	119693164	T	C	T	C	-0.133784	-0.00791904	0.0299444	0.0115558	8.86e-06	0.52	FALSE	FALSE	19.9609
genus.Butyrivibrio.id.1993	Adult-onset asthma	5	rs17163238	5	128976021	G	A	G	A	0.140987	0.00544024	0.0309117	0.0114186	5.51e-06	0.61	FALSE	FALSE	20.8023
genus.Butyrivibrio.id.1993	Adult-onset asthma	6	rs4537857	13	27292666	T	C	T	C	-0.12459	0.0128094	0.0260992	0.0100909	1.8e-06	0.22	FALSE	FALSE	22.7882
genus.Butyrivibrio.id.1993	Adult-onset asthma	7	rs486484	20	811507	A	G	A	G	-0.108349	0.000444907	0.0240008	0.00922652	6.61e-06	0.94	FALSE	FALSE	20.3796
genus.Butyrivibrio.id.1993	Adult-onset asthma	8	rs4928024	3	54288503	A	G	A	G	-0.17471	0.0342459	0.0389333	0.0157553	8.19e-06	0.026	FALSE	FALSE	20.137
genus.Butyrivibrio.id.1993	Adult-onset asthma	9	rs72723662	14	76065563	C	T	C	T	0.224078	-0.00170896	0.0449336	0.016616	7.86e-07	0.9	FALSE	FALSE	24.8689
genus.Butyrivibrio.id.1993	Adult-onset asthma	10	rs7412979	1	235580646	C	G	C	G	0.186779	-0.0289544	0.0389112	0.0147339	1.71e-06	0.047	TRUE	TRUE	23.0412
genus.Butyrivibrio.id.1993	Adult-onset asthma	11	rs74622183	14	34150977	A	G	A	G	-0.201027	0.0163037	0.0428204	0.0171288	2.46e-06	0.32	FALSE	FALSE	22.0398
genus.Butyrivibrio.id.1993	Adult-onset asthma	12	rs77356209	18	10267733	T	C	T	C	0.216874	0.0108265	0.0483299	0.0189518	6.66e-06	0.61	FALSE	FALSE	20.1365
genus.Butyrivibrio.id.1993	Adult-onset asthma	13	rs7763512	6	21960091	G	A	G	A	0.119846	0.00781424	0.0253367	0.00937317	3.11e-06	0.4	FALSE	FALSE	22.374
genus.Dorea.id.1997	Adult-onset asthma	1	rs12216169	6	116078810	T	A	T	A	0.0881722	0.0242696	0.0193683	0.0161348	5.33e-06	0.12	TRUE	TRUE	20.7243
genus.Dorea.id.1997	Adult-onset asthma	2	rs345219	3	6826520	T	G	T	G	-0.0497368	-0.00446751	0.0112621	0.00969596	8.8e-06	0.65	FALSE	FALSE	19.5038
genus.Dorea.id.1997	Adult-onset asthma	3	rs4793307	17	70733523	C	T	C	T	0.0574165	0.0119929	0.0122472	0.0104611	4.01e-06	0.28	FALSE	FALSE	21.9787
genus.Dorea.id.1997	Adult-onset asthma	4	rs62503162	8	15768657	A	G	A	G	-0.0974091	-0.00176027	0.0194379	0.0161504	7.47e-07	0.94	FALSE	FALSE	25.1131
genus.Dorea.id.1997	Adult-onset asthma	5	rs62583469	9	106815466	T	A	T	A	-0.0634136	-0.0106817	0.0142227	0.0114989	5.78e-06	0.34	TRUE	TRUE	19.8793
genus.Dorea.id.1997	Adult-onset asthma	6	rs73729431	6	25078050	C	T	C	T	-0.13745	-0.0163166	0.0299983	0.0204193	3.17e-06	0.41	FALSE	FALSE	20.9941
genus.Howardella.id.2000	Adult-onset asthma	1	rs12452946	17	17253288	A	G	A	G	-0.105833	-0.000310559	0.0228941	0.00924624	3.8e-06	0.98	FALSE	FALSE	21.3696
genus.Howardella.id.2000	Adult-onset asthma	2	rs1484873	18	43206985	A	G	A	G	-0.227831	-0.0288988	0.046335	0.0204728	2.56e-06	0.16	FALSE	FALSE	24.1773
genus.Howardella.id.2000	Adult-onset asthma	3	rs17167098	7	133154356	G	A	G	A	-0.169366	-0.00583281	0.0352068	0.0131283	1.12e-06	0.66	FALSE	FALSE	23.1419
genus.Howardella.id.2000	Adult-onset asthma	4	rs2154047	14	95452797	C	A	C	A	-0.192557	-0.00399437	0.0420093	0.0165008	9.97e-06	0.81	FALSE	FALSE	21.0101
genus.Howardella.id.2000	Adult-onset asthma	5	rs36081916	7	93527414	T	C	T	C	-0.18123	0.0220783	0.0402987	0.0154522	4.7e-06	0.15	FALSE	FALSE	20.2244
genus.Howardella.id.2000	Adult-onset asthma	6	rs609430	4	169178315	T	G	T	G	-0.112045	-0.0015075	0.0239328	0.00974867	3.34e-06	0.87	FALSE	FALSE	21.918
genus.Howardella.id.2000	Adult-onset asthma	7	rs61771805	1	72972799	A	T	A	T	-0.136779	-0.00764711	0.0296811	0.011219	4.03e-06	0.47	TRUE	TRUE	21.2362
genus.Howardella.id.2000	Adult-onset asthma	8	rs672217	18	60125134	G	A	G	A	0.164146	-0.00242191	0.0349993	0.0136849	3.52e-06	0.88	FALSE	FALSE	21.9959
genus.Howardella.id.2000	Adult-onset asthma	9	rs901099	11	77901287	T	G	T	G	-0.12718	0.00556291	0.0250924	0.0100605	6.53e-07	0.57	FALSE	FALSE	25.6894
genus.Lachnospira.id.2004	Adult-onset asthma	1	rs2326833	6	6893668	C	G	C	G	-0.078495	-0.0114712	0.017109	0.0140995	4.6e-06	0.43	TRUE	TRUE	21.0491
genus.Lachnospira.id.2004	Adult-onset asthma	2	rs4686798	3	186445436	T	C	T	C	0.0531826	0.00074691	0.0113747	0.00952222	2.74e-06	0.95	FALSE	FALSE	21.8603
genus.Lachnospira.id.2004	Adult-onset asthma	3	rs4923324	11	25962890	G	A	G	A	-0.0617321	0.0198974	0.0133387	0.0107711	2.44e-06	0.064	FALSE	FALSE	21.4189
genus.Marvinbryantia.id.2005	Adult-onset asthma	1	rs11620597	13	86079090	T	C	T	C	0.119479	0.026661	0.0271688	0.018559	7.8e-06	0.16	FALSE	FALSE	19.3395
genus.Marvinbryantia.id.2005	Adult-onset asthma	2	rs11645029	16	5938448	G	C	G	C	-0.060618	0.00170517	0.0131551	0.00930469	4.15e-06	0.83	TRUE	TRUE	21.2331
genus.Marvinbryantia.id.2005	Adult-onset asthma	3	rs1187983	1	58441860	C	T	C	T	-0.0935456	0.015704	0.0193174	0.013474	2.02e-06	0.23	FALSE	FALSE	23.4502
genus.Marvinbryantia.id.2005	Adult-onset asthma	4	rs146541147	19	4542097	G	A	G	A	0.118845	0.00312932	0.0268423	0.0186244	6.86e-06	0.82	FALSE	FALSE	19.6031
genus.Marvinbryantia.id.2005	Adult-onset asthma	5	rs2724813	10	12516924	A	G	A	G	-0.0840769	0.0211974	0.0167551	0.0121177	6.28e-07	0.095	FALSE	FALSE	25.1803
genus.Marvinbryantia.id.2005	Adult-onset asthma	6	rs2842896	6	132881664	C	T	C	T	-0.0649396	-0.012205	0.0131146	0.00943825	7.25e-07	0.19	FALSE	FALSE	24.5192
genus.Marvinbryantia.id.2005	Adult-onset asthma	7	rs2863363	3	166039765	A	G	A	G	0.0634861	0.0147424	0.0136323	0.00957216	3.11e-06	0.12	FALSE	FALSE	21.688
genus.Marvinbryantia.id.2005	Adult-onset asthma	8	rs61884471	11	45826561	G	A	G	A	0.124426	0.0178808	0.0248431	0.0176662	1.01e-06	0.32	FALSE	FALSE	25.0849
genus.Marvinbryantia.id.2005	Adult-onset asthma	9	rs72948274	11	79518683	A	C	A	C	-0.126354	-0.00709083	0.0272212	0.0196661	3.26e-06	0.74	FALSE	FALSE	21.5459
genus.Roseburia.id.2012	Adult-onset asthma	1	rs116270582	4	119349	T	A	T	A	-0.153844	0.00549123	0.0329324	0.0188607	1.2e-06	0.78	TRUE	TRUE	21.823
genus.Roseburia.id.2012	Adult-onset asthma	2	rs12740451	1	95178974	T	C	T	C	0.0697527	0.00845901	0.0153607	0.0133123	7.34e-06	0.52	FALSE	FALSE	20.6205
genus.Roseburia.id.2012	Adult-onset asthma	3	rs16910295	11	12009569	T	C	T	C	-0.0980434	-0.00313353	0.020957	0.0179143	2.91e-06	0.84	FALSE	FALSE	21.8867
genus.Roseburia.id.2012	Adult-onset asthma	4	rs2943022	5	89598914	T	C	T	C	0.0493786	-0.0234141	0.0106763	0.00931538	4.11e-06	0.012	FALSE	FALSE	21.3911
genus.Roseburia.id.2012	Adult-onset asthma	5	rs302266	1	194183650	T	C	T	C	-0.0777312	-0.017701	0.0172985	0.0146845	8.13e-06	0.22	FALSE	FALSE	20.1917
genus.Roseburia.id.2012	Adult-onset asthma	6	rs329182	5	125076494	T	C	T	C	0.0690327	0.0108836	0.0152884	0.013256	5.9e-06	0.42	FALSE	FALSE	20.3885
genus.Roseburia.id.2012	Adult-onset asthma	7	rs4748237	10	16051097	G	C	G	C	0.0488326	-0.00638148	0.0106404	0.00928353	4.67e-06	0.52	TRUE	TRUE	21.0621
genus.Roseburia.id.2012	Adult-onset asthma	8	rs55858165	15	86512809	A	C	A	C	0.179284	-0.0389391	0.0404954	0.0205189	9.99e-06	0.058	FALSE	FALSE	19.6008
genus.Roseburia.id.2012	Adult-onset asthma	9	rs57466170	15	37859065	C	T	C	T	0.0741405	0.00194546	0.0171601	0.0162672	8.3e-06	0.85	FALSE	FALSE	18.6669
genus.Roseburia.id.2012	Adult-onset asthma	10	rs6930661	6	12774611	C	T	C	T	-0.0961587	0.0272927	0.0204975	0.0175591	2.48e-06	0.098	FALSE	FALSE	22.0078
genus.Roseburia.id.2012	Adult-onset asthma	11	rs75326254	6	166170836	C	T	C	T	-0.104628	0.0130406	0.0230897	0.018871	7.5e-06	0.51	FALSE	FALSE	20.5332
genus.Roseburia.id.2012	Adult-onset asthma	12	rs78753150	5	144135655	A	C	A	C	0.0968739	0.0118322	0.0214067	0.0193508	9.98e-06	0.56	FALSE	FALSE	20.4793
genus.Roseburia.id.2012	Adult-onset asthma	13	rs9300744	13	103117486	C	T	C	T	-0.0588452	0.0200961	0.0126228	0.0108701	4.75e-06	0.061	FALSE	FALSE	21.7326
genus.Peptococcus.id.2037	Adult-onset asthma	1	rs10031059	4	35358594	T	C	T	C	-0.121167	0.00458911	0.0225844	0.0109211	1.24e-07	0.72	FALSE	FALSE	28.7838
genus.Peptococcus.id.2037	Adult-onset asthma	2	rs11001941	10	78716030	G	A	G	A	-0.195611	-0.00171771	0.0392217	0.0186219	1.33e-06	0.95	FALSE	FALSE	24.8734
genus.Peptococcus.id.2037	Adult-onset asthma	3	rs11030569	11	4019788	A	T	A	T	-0.17402	-0.0370746	0.0374133	0.0178988	3.13e-06	0.047	TRUE	TRUE	21.6345
genus.Peptococcus.id.2037	Adult-onset asthma	4	rs34282744	15	75073172	G	C	G	C	0.191797	0.0226917	0.0399832	0.0196071	1.84e-06	0.25	TRUE	TRUE	23.0107
genus.Peptococcus.id.2037	Adult-onset asthma	5	rs36121075	20	43118017	A	G	A	G	-0.14067	0.00299384	0.030628	0.01467	6.99e-06	0.79	FALSE	FALSE	21.0944
genus.Peptococcus.id.2037	Adult-onset asthma	6	rs413827	14	57985112	G	A	G	A	0.110229	-0.00232842	0.0237523	0.0114129	3.3e-06	0.86	FALSE	FALSE	21.5369
genus.Peptococcus.id.2037	Adult-onset asthma	7	rs5770862	22	50973113	T	C	T	C	0.162018	-0.00970935	0.0356813	0.0175849	3.22e-06	0.58	FALSE	FALSE	20.6179
genus.Peptococcus.id.2037	Adult-onset asthma	8	rs6918730	6	99020289	G	A	G	A	0.135311	0.0235951	0.0289742	0.0145766	1.15e-06	0.1	FALSE	FALSE	21.8092
genus.Peptococcus.id.2037	Adult-onset asthma	9	rs74592222	1	75971700	G	A	G	A	0.137957	-0.00844904	0.0302965	0.0149516	8.55e-06	0.54	FALSE	FALSE	20.7349
genus.Peptococcus.id.2037	Adult-onset asthma	10	rs75754569	3	17793504	C	G	C	G	0.181434	0.0243101	0.0319429	0.0156085	1.1e-08	0.12	TRUE	TRUE	32.2619
genus.Peptococcus.id.2037	Adult-onset asthma	11	rs7766680	6	162239191	G	C	G	C	0.0976832	0.00449662	0.0214155	0.0102477	3.51e-06	0.62	TRUE	TRUE	20.8058
genus.Peptococcus.id.2037	Adult-onset asthma	12	rs77681628	13	91182556	C	T	C	T	0.200307	0.0179301	0.0387328	0.0190747	2.69e-07	0.37	FALSE	FALSE	26.7446
genus.Anaerofilum.id.2053	Adult-onset asthma	1	rs10794359	11	1051715	T	C	T	C	-0.0953524	0.00828497	0.02006	0.00941099	2.23e-06	0.39	FALSE	FALSE	22.5945
genus.Anaerofilum.id.2053	Adult-onset asthma	2	rs17012738	2	76698142	T	G	T	G	0.0903417	0.0032349	0.0200239	0.00927593	7.24e-06	0.75	FALSE	FALSE	20.3553
genus.Anaerofilum.id.2053	Adult-onset asthma	3	rs17096874	14	30991358	C	T	C	T	-0.126337	0.0176717	0.0268919	0.0123922	2.86e-06	0.17	FALSE	FALSE	22.0708
genus.Anaerofilum.id.2053	Adult-onset asthma	4	rs356049	17	6450532	G	A	G	A	0.132603	-0.00827238	0.0289802	0.0134061	6.56e-06	0.52	FALSE	FALSE	20.9365
genus.Anaerofilum.id.2053	Adult-onset asthma	5	rs712981	3	129686434	A	C	A	C	0.10076	0.00469316	0.0202902	0.00940788	6.83e-07	0.63	FALSE	FALSE	24.6603
genus.Anaerofilum.id.2053	Adult-onset asthma	6	rs816292	12	117811409	T	C	T	C	-0.113003	0.0078829	0.02204	0.0104856	2.64e-07	0.43	FALSE	FALSE	26.2877
genus.Anaerofilum.id.2053	Adult-onset asthma	7	rs9299345	9	104339812	T	C	T	C	-0.1364	0.0126999	0.0302372	0.0135596	8.04e-06	0.34	FALSE	FALSE	20.349
genus.Anaerotruncus.id.2054	Adult-onset asthma	1	rs115414803	4	88163243	A	C	A	C	-0.144356	0.0174935	0.0317524	0.0215647	6.83e-06	0.43	FALSE	FALSE	20.6688
genus.Anaerotruncus.id.2054	Adult-onset asthma	2	rs1272208	9	78630894	G	T	G	T	-0.0611743	-0.00214916	0.0129831	0.0109155	4.28e-06	0.91	FALSE	FALSE	22.2015
genus.Anaerotruncus.id.2054	Adult-onset asthma	3	rs1431492	3	150855371	C	T	C	T	-0.0654996	-0.0118226	0.0146188	0.0122081	7.36e-06	0.34	FALSE	FALSE	20.0749
genus.Anaerotruncus.id.2054	Adult-onset asthma	4	rs17734739	2	211663702	T	C	T	C	0.0660052	0.0127774	0.014908	0.012034	7.43e-06	0.28	FALSE	FALSE	19.6027
genus.Anaerotruncus.id.2054	Adult-onset asthma	5	rs7155595	14	77502546	C	A	C	A	0.0539336	-0.004779	0.0118903	0.009845	7.55e-06	0.62	FALSE	FALSE	20.5747
genus.Anaerotruncus.id.2054	Adult-onset asthma	6	rs9347879	6	165015261	T	C	T	C	0.050618	0.00311543	0.011049	0.00921721	4.22e-06	0.78	FALSE	FALSE	20.9877
genus.Butyricicoccus.id.2055	Adult-onset asthma	1	rs10084203	2	191304149	A	G	A	G	0.0549699	-0.00488494	0.0123563	0.0106286	8.59e-06	0.66	FALSE	FALSE	19.7913
genus.Butyricicoccus.id.2055	Adult-onset asthma	2	rs12034718	1	67379595	A	G	A	G	0.0701199	-0.0109707	0.0158214	0.0129114	9.58e-06	0.44	FALSE	FALSE	19.6424
genus.Butyricicoccus.id.2055	Adult-onset asthma	3	rs12585793	13	27018240	T	C	T	C	-0.262206	-0.0142138	0.0564729	0.0227398	5.79e-06	0.53	FALSE	FALSE	21.5579
genus.Butyricicoccus.id.2055	Adult-onset asthma	4	rs4962426	10	126908208	G	T	G	T	0.0614216	0.00195179	0.0135979	0.0111367	7.38e-06	0.79	FALSE	FALSE	20.4032
genus.Butyricicoccus.id.2055	Adult-onset asthma	5	rs62478070	7	157688150	T	G	T	G	0.224039	-0.0150218	0.0494959	0.0209078	5.94e-06	0.45	FALSE	FALSE	20.4885
genus.Butyricicoccus.id.2055	Adult-onset asthma	6	rs7322368	13	100213990	T	C	T	C	0.0815733	-0.0417772	0.0183167	0.0157104	5.52e-06	0.0096	FALSE	FALSE	19.8337
genus.Butyricicoccus.id.2055	Adult-onset asthma	7	rs75238760	18	22899113	T	A	T	A	0.0619423	-0.0115841	0.0139942	0.0115713	6.8e-06	0.31	TRUE	TRUE	19.592
genus.Faecalibacterium.id.2057	Adult-onset asthma	1	rs114946999	2	37125235	C	T	C	T	-0.0861565	-0.00829281	0.01896	0.015719	5.7e-06	0.6	FALSE	FALSE	20.6489
genus.Faecalibacterium.id.2057	Adult-onset asthma	2	rs11776390	8	38593645	T	C	T	C	-0.078354	-0.002319	0.017183	0.0145598	6.4e-06	0.88	FALSE	FALSE	20.7932
genus.Faecalibacterium.id.2057	Adult-onset asthma	3	rs12320842	12	83502773	C	G	C	G	0.094833	-0.00186444	0.0163962	0.0146736	7.57e-09	0.92	TRUE	TRUE	33.4527
genus.Faecalibacterium.id.2057	Adult-onset asthma	4	rs12753492	1	14201546	A	C	A	C	0.0641305	-0.00272877	0.0149933	0.012635	8.8e-06	0.83	FALSE	FALSE	18.295
genus.Faecalibacterium.id.2057	Adult-onset asthma	5	rs28376661	15	47404021	C	G	C	G	0.0504817	0.0016763	0.0109368	0.00945096	3.66e-06	0.87	TRUE	TRUE	21.3053
genus.Faecalibacterium.id.2057	Adult-onset asthma	6	rs61875484	10	128614990	C	G	C	G	0.0817953	0.0232839	0.018369	0.0158227	9.18e-06	0.14	TRUE	TRUE	19.8282
genus.Faecalibacterium.id.2057	Adult-onset asthma	7	rs6910935	6	131587157	A	G	A	G	0.134864	-0.0143659	0.0277032	0.0194414	1.38e-06	0.44	FALSE	FALSE	23.6991
genus.Faecalibacterium.id.2057	Adult-onset asthma	8	rs75499067	16	6099863	C	T	C	T	0.227585	-0.0285031	0.0465522	0.0211422	1.76e-06	0.18	FALSE	FALSE	23.9004
genus.Faecalibacterium.id.2057	Adult-onset asthma	9	rs79656633	1	111036827	T	C	T	C	0.145631	0.0226222	0.0323019	0.0218254	8.14e-06	0.28	FALSE	FALSE	20.3259
genus.Flavonifractor.id.2059	Adult-onset asthma	1	rs114873521	5	168218403	C	T	C	T	-0.130067	-0.0110911	0.0294087	0.0187991	7.13e-06	0.51	FALSE	FALSE	19.5605
genus.Flavonifractor.id.2059	Adult-onset asthma	2	rs11642826	16	6696929	G	C	G	C	0.14686	0.0128091	0.0325191	0.0203452	6.65e-06	0.51	TRUE	TRUE	20.3954
genus.Flavonifractor.id.2059	Adult-onset asthma	3	rs11811696	1	237351354	T	C	T	C	-0.116063	0.00305493	0.0241012	0.0160537	2.07e-06	0.86	FALSE	FALSE	23.1904
genus.Flavonifractor.id.2059	Adult-onset asthma	4	rs6761463	2	50201547	G	C	G	C	-0.083392	0.00450616	0.0184596	0.0124536	8.11e-06	0.7	TRUE	TRUE	20.4081
genus.Flavonifractor.id.2059	Adult-onset asthma	5	rs806808	10	32381186	T	C	T	C	0.0667272	0.0192214	0.0136557	0.00920181	1.18e-06	0.035	FALSE	FALSE	23.8767
genus.Intestinimonas.id.2062	Adult-onset asthma	1	rs1000888	13	23343542	C	G	C	G	-0.0585038	0.00728379	0.013219	0.00944874	9.71e-06	0.45	TRUE	TRUE	19.5871
genus.Intestinimonas.id.2062	Adult-onset asthma	2	rs10262702	7	66890843	T	C	T	C	0.0918017	-0.00513278	0.0194885	0.0139228	2.06e-06	0.71	FALSE	FALSE	22.1894
genus.Intestinimonas.id.2062	Adult-onset asthma	3	rs11258178	10	13124513	A	G	A	G	0.0660742	0.00584985	0.0134139	0.00952818	6.98e-07	0.52	FALSE	FALSE	24.2636
genus.Intestinimonas.id.2062	Adult-onset asthma	4	rs12226153	11	94364293	A	G	A	G	-0.151142	0.032349	0.0306922	0.019561	5.12e-07	0.096	FALSE	FALSE	24.2502
genus.Intestinimonas.id.2062	Adult-onset asthma	5	rs12566247	1	43767569	T	A	T	A	0.0637084	-0.0116659	0.0135355	0.00974556	2.19e-06	0.22	TRUE	TRUE	22.1535
genus.Intestinimonas.id.2062	Adult-onset asthma	6	rs17067892	8	3763540	C	T	C	T	0.107194	-0.0140635	0.0250013	0.0179906	6.38e-06	0.4	FALSE	FALSE	18.3828
genus.Intestinimonas.id.2062	Adult-onset asthma	7	rs4113676	20	6218922	A	C	A	C	-0.218507	0.00701036	0.0490152	0.0215857	7.42e-06	0.77	FALSE	FALSE	19.8733
genus.Intestinimonas.id.2062	Adult-onset asthma	8	rs62240188	3	10611142	G	A	G	A	0.130074	-0.00535376	0.0267179	0.0169671	2.2e-06	0.73	FALSE	FALSE	23.7014
genus.Intestinimonas.id.2062	Adult-onset asthma	9	rs62427239	6	155737906	C	A	C	A	0.162658	0.0111267	0.0367647	0.0209359	9.41e-06	0.63	FALSE	FALSE	19.5744
genus.Intestinimonas.id.2062	Adult-onset asthma	10	rs6934519	6	67200802	C	T	C	T	0.0692373	-0.00713673	0.0151154	0.0105396	8.57e-06	0.52	FALSE	FALSE	20.9818
genus.Intestinimonas.id.2062	Adult-onset asthma	11	rs7170984	15	93819735	T	C	T	C	-0.0658116	0.00193711	0.0140767	0.010126	2.98e-06	0.83	FALSE	FALSE	21.8575
genus.Intestinimonas.id.2062	Adult-onset asthma	12	rs72982915	2	140898088	C	T	C	T	0.183158	-0.0180655	0.0402743	0.0218314	4.91e-06	0.41	FALSE	FALSE	20.6822
genus.Intestinimonas.id.2062	Adult-onset asthma	13	rs9823439	3	17187502	T	C	T	C	-0.0581947	0.00793083	0.0131455	0.00928995	9.86e-06	0.41	FALSE	FALSE	19.5982
genus.Intestinimonas.id.2062	Adult-onset asthma	14	rs994794	4	114608814	G	C	G	C	-0.141905	0.0253293	0.0315074	0.0212343	7.31e-06	0.24	TRUE	TRUE	20.2848
genus.Oscillibacter.id.2063	Adult-onset asthma	1	rs11627628	14	21479605	T	C	T	C	0.143961	0.0244102	0.0290223	0.0178758	1.01e-06	0.17	FALSE	FALSE	24.605
genus.Oscillibacter.id.2063	Adult-onset asthma	2	rs11990279	8	11116314	T	C	T	C	-0.0824934	0.0144212	0.0180457	0.0123125	4.94e-06	0.24	FALSE	FALSE	20.8972
genus.Oscillibacter.id.2063	Adult-onset asthma	3	rs12649930	4	3656291	T	G	T	G	0.121589	-0.0299866	0.0259612	0.0166385	4.09e-06	0.067	FALSE	FALSE	21.935
genus.Oscillibacter.id.2063	Adult-onset asthma	4	rs133832	22	44834707	A	C	A	C	-0.0795527	0.00315184	0.0162411	0.00986395	1.15e-06	0.77	FALSE	FALSE	23.9928
genus.Oscillibacter.id.2063	Adult-onset asthma	5	rs137917150	12	82366390	T	A	T	A	-0.174992	-0.0369052	0.0388394	0.0213734	4.62e-06	0.091	TRUE	TRUE	20.2998
genus.Oscillibacter.id.2063	Adult-onset asthma	6	rs16934185	9	1798324	A	G	A	G	-0.129568	0.00392952	0.028157	0.0160534	4.38e-06	0.84	FALSE	FALSE	21.1748
genus.Oscillibacter.id.2063	Adult-onset asthma	7	rs234108	1	184942671	A	G	A	G	0.0749553	0.0133306	0.0152632	0.00923783	9.16e-07	0.14	FALSE	FALSE	24.1164
genus.Oscillibacter.id.2063	Adult-onset asthma	8	rs36095275	14	32270129	C	T	C	T	-0.0752368	-0.00367009	0.0156861	0.0095876	1.4e-06	0.67	FALSE	FALSE	23.0054
genus.Oscillibacter.id.2063	Adult-onset asthma	9	rs61883564	11	79013843	A	G	A	G	-0.101351	-0.00443916	0.0221016	0.0135125	3.39e-06	0.73	FALSE	FALSE	21.0287
genus.Oscillibacter.id.2063	Adult-onset asthma	10	rs62206502	20	18003390	C	A	C	A	-0.0681423	0.00422217	0.0151349	0.00926724	6.6e-06	0.66	FALSE	FALSE	20.271
genus.Oscillibacter.id.2063	Adult-onset asthma	11	rs6901560	6	36931994	C	G	C	G	0.0855032	-0.00366005	0.018693	0.0114452	6.21e-06	0.7	TRUE	TRUE	20.9221
genus.Oscillibacter.id.2063	Adult-onset asthma	12	rs75453768	10	116469806	G	T	G	T	0.12212	0.0101005	0.0268629	0.0163219	5.35e-06	0.55	FALSE	FALSE	20.6665
genus.Oscillibacter.id.2063	Adult-onset asthma	13	rs761240	20	49507892	T	G	T	G	-0.17664	-0.00278136	0.0388812	0.0174925	2.04e-06	0.91	FALSE	FALSE	20.6394
genus.Oscillospira.id.2064	Adult-onset asthma	1	rs12206468	6	18093691	G	A	G	A	-0.133016	0.00858753	0.0269733	0.0172681	1.04e-06	0.66	FALSE	FALSE	24.3185
genus.Oscillospira.id.2064	Adult-onset asthma	2	rs1954532	14	28151415	T	C	T	C	-0.0826246	-0.015823	0.0175252	0.0116329	2.27e-06	0.17	FALSE	FALSE	22.2277
genus.Oscillospira.id.2064	Adult-onset asthma	3	rs62422654	6	170474630	C	T	C	T	0.0898456	-0.0149026	0.0198088	0.0124631	6.47e-06	0.2	FALSE	FALSE	20.572
genus.Oscillospira.id.2064	Adult-onset asthma	4	rs72866977	6	56160483	A	C	A	C	-0.130569	0.023186	0.0281674	0.0174072	5.63e-06	0.18	FALSE	FALSE	21.4875
genus.Subdoligranulum.id.2070	Adult-onset asthma	1	rs10065321	5	141857415	T	C	T	C	-0.0512828	-0.000555849	0.0108105	0.00937017	2.1e-06	0.94	FALSE	FALSE	22.5035
genus.Subdoligranulum.id.2070	Adult-onset asthma	2	rs16962433	16	13684415	A	T	A	T	0.0855999	0.0043468	0.0189213	0.0158863	7.65e-06	0.77	TRUE	TRUE	20.4665
genus.Subdoligranulum.id.2070	Adult-onset asthma	3	rs2114677	10	125472937	C	T	C	T	-0.104176	-0.020017	0.0230829	0.0202121	2.72e-06	0.35	FALSE	FALSE	20.3685
genus.Subdoligranulum.id.2070	Adult-onset asthma	4	rs2171249	6	153694029	C	T	C	T	0.106744	-0.00118022	0.0233213	0.0177679	4.51e-06	0.92	FALSE	FALSE	20.9498
genus.Subdoligranulum.id.2070	Adult-onset asthma	5	rs75158211	19	29644694	T	C	T	C	-0.072343	-0.0254317	0.015933	0.0138563	7.52e-06	0.07	FALSE	FALSE	20.6156
genus.Subdoligranulum.id.2070	Adult-onset asthma	6	rs76664262	3	183716408	T	A	T	A	0.0834078	-0.00310382	0.0185357	0.0155959	4.87e-06	0.88	TRUE	TRUE	20.2487
genus.Catenibacterium.id.2153	Adult-onset asthma	1	rs12404911	1	240118443	C	T	C	T	0.140717	-0.0136176	0.0304142	0.0117662	2.8e-06	0.26	FALSE	FALSE	21.4063
genus.Catenibacterium.id.2153	Adult-onset asthma	2	rs212393	6	159485742	G	A	G	A	-0.135254	0.0159655	0.0286209	0.00985386	3.62e-06	0.099	FALSE	FALSE	22.3323
genus.Catenibacterium.id.2153	Adult-onset asthma	3	rs73128290	7	57364320	A	G	A	G	0.129726	0.0022879	0.0284563	0.0103309	4.29e-06	0.86	FALSE	FALSE	20.7826
genus.Catenibacterium.id.2153	Adult-onset asthma	4	rs77285108	4	122282768	G	A	G	A	-0.161826	-0.000311398	0.0353447	0.0125906	3.63e-06	0.92	FALSE	FALSE	20.9628
genus.Holdemania.id.2157	Adult-onset asthma	1	rs10885477	10	115332413	T	C	T	C	-0.135137	0.0127624	0.0301894	0.0189398	8.6e-06	0.5	FALSE	FALSE	20.0372
genus.Holdemania.id.2157	Adult-onset asthma	2	rs111745969	15	93110222	A	G	A	G	0.120677	0.0011496	0.0265781	0.0154976	3.71e-06	0.88	FALSE	FALSE	20.6158
genus.Holdemania.id.2157	Adult-onset asthma	3	rs113593397	8	123973840	A	G	A	G	-0.128935	0.00273305	0.0282526	0.0164956	9.36e-06	0.89	FALSE	FALSE	20.8268
genus.Holdemania.id.2157	Adult-onset asthma	4	rs116500994	13	81685543	G	T	G	T	-0.13755	-0.0254025	0.0293386	0.0179493	2.34e-06	0.16	FALSE	FALSE	21.9809
genus.Holdemania.id.2157	Adult-onset asthma	5	rs1867876	11	18768068	T	C	T	C	0.0842919	-0.000148323	0.0162192	0.010223	2.74e-07	0.98	FALSE	FALSE	27.0093
genus.Holdemania.id.2157	Adult-onset asthma	6	rs41438744	14	102553414	C	G	C	G	-0.12487	-0.0186214	0.027013	0.017254	2.44e-06	0.29	TRUE	TRUE	21.3686
genus.Holdemania.id.2157	Adult-onset asthma	7	rs4146507	5	106209093	C	T	C	T	0.079488	-0.023983	0.0177002	0.011241	7.23e-06	0.031	FALSE	FALSE	20.1672
genus.Holdemania.id.2157	Adult-onset asthma	8	rs55888180	17	76443497	C	G	C	G	0.128671	-0.0110441	0.0282795	0.0163573	5.89e-06	0.46	TRUE	TRUE	20.7023
genus.Holdemania.id.2157	Adult-onset asthma	9	rs73139538	7	63323145	G	A	G	A	-0.148594	0.00707964	0.0327469	0.0190219	7.77e-06	0.71	FALSE	FALSE	20.5901
genus.Holdemania.id.2157	Adult-onset asthma	10	rs77293403	5	77388406	A	G	A	G	0.164556	-0.00152559	0.0341775	0.0189733	1.77e-06	0.89	FALSE	FALSE	23.182
genus.Holdemania.id.2157	Adult-onset asthma	11	rs80149660	10	129908282	C	T	C	T	-0.232987	-0.0335099	0.0519183	0.019314	6.04e-06	0.084	FALSE	FALSE	20.1383
genus.Holdemania.id.2157	Adult-onset asthma	12	rs967319	3	60615680	T	C	T	C	0.0788638	0.00540931	0.0176744	0.0106939	8.38e-06	0.68	FALSE	FALSE	19.9098
genus.Turicibacter.id.2162	Adult-onset asthma	1	rs11054680	12	12242455	T	C	T	C	-0.104751	0.0265839	0.0226998	0.0141	2.31e-06	0.046	FALSE	FALSE	21.2949
genus.Turicibacter.id.2162	Adult-onset asthma	2	rs11649454	16	10181248	G	C	G	C	0.0950891	-0.013043	0.0203433	0.0131651	3.27e-06	0.34	TRUE	TRUE	21.8483
genus.Turicibacter.id.2162	Adult-onset asthma	3	rs11666533	19	11864932	C	T	C	T	-0.111689	0.00190394	0.0248436	0.0143975	7.37e-06	0.95	FALSE	FALSE	20.2112
genus.Turicibacter.id.2162	Adult-onset asthma	4	rs12603364	17	43117476	T	C	T	C	0.110861	-0.0138607	0.0225598	0.0142766	8.67e-07	0.34	FALSE	FALSE	24.1482
genus.Turicibacter.id.2162	Adult-onset asthma	5	rs149744580	2	63366962	A	G	A	G	0.169883	0.00628652	0.0315478	0.0196434	7.01e-08	0.69	FALSE	FALSE	28.9974
genus.Turicibacter.id.2162	Adult-onset asthma	6	rs2834977	21	36929643	T	C	T	C	-0.0959995	-0.00695182	0.0208261	0.0128742	3.96e-06	0.64	FALSE	FALSE	21.2482
genus.Turicibacter.id.2162	Adult-onset asthma	7	rs4869133	5	95717619	G	A	G	A	0.131186	-0.0051767	0.027197	0.0167955	2.55e-06	0.71	FALSE	FALSE	23.2667
genus.Turicibacter.id.2162	Adult-onset asthma	8	rs55756211	7	130972179	T	C	T	C	-0.115115	-0.00728902	0.0240708	0.0150646	2.81e-06	0.66	FALSE	FALSE	22.871
genus.Turicibacter.id.2162	Adult-onset asthma	9	rs61265175	11	1681862	G	C	G	C	-0.0858591	0.0111895	0.0185778	0.0112949	4.14e-06	0.3	TRUE	TRUE	21.3592
genus.Turicibacter.id.2162	Adult-onset asthma	10	rs7199484	16	49826299	G	A	G	A	-0.0731428	0.0051137	0.0160172	0.00998285	5.77e-06	0.61	FALSE	FALSE	20.8532
genus.Phascolarctobacterium.id.2168	Adult-onset asthma	1	rs12618201	2	174436533	A	G	A	G	0.0641657	0.00700918	0.0138202	0.0095632	3.38e-06	0.42	FALSE	FALSE	21.5565
genus.Phascolarctobacterium.id.2168	Adult-onset asthma	2	rs1264476	8	102434276	T	G	T	G	0.0767335	-0.00280603	0.0166041	0.0113579	4.3e-06	0.79	FALSE	FALSE	21.3569
genus.Phascolarctobacterium.id.2168	Adult-onset asthma	3	rs28525131	14	21358155	G	A	G	A	-0.118657	-0.0257594	0.0269048	0.0178922	8.23e-06	0.13	FALSE	FALSE	19.4503
genus.Phascolarctobacterium.id.2168	Adult-onset asthma	4	rs56069061	3	168339417	G	A	G	A	-0.111306	0.0179066	0.0230694	0.0149727	1.87e-06	0.24	FALSE	FALSE	23.2789
genus.Phascolarctobacterium.id.2168	Adult-onset asthma	5	rs56157888	4	183252836	A	C	A	C	0.0954864	-0.00841603	0.0193976	0.0126175	1.09e-06	0.51	FALSE	FALSE	24.2318
genus.Phascolarctobacterium.id.2168	Adult-onset asthma	6	rs6427992	1	203102563	G	C	G	C	-0.0652458	0.00848984	0.0137508	0.00937229	2.09e-06	0.38	TRUE	TRUE	22.5137
genus.Phascolarctobacterium.id.2168	Adult-onset asthma	7	rs74540770	3	186553389	G	A	G	A	-0.121014	0.00555421	0.0258621	0.0164717	3.6e-06	0.78	FALSE	FALSE	21.8951
genus.Phascolarctobacterium.id.2168	Adult-onset asthma	8	rs74847270	22	47841258	A	G	A	G	-0.104889	-0.0105214	0.0230998	0.0151559	5.73e-06	0.54	FALSE	FALSE	20.6179
genus.Phascolarctobacterium.id.2168	Adult-onset asthma	9	rs75882962	12	53098742	T	C	T	C	0.0968661	0.00283026	0.0190575	0.0131165	3.19e-07	0.79	FALSE	FALSE	25.8352
genus.Phascolarctobacterium.id.2168	Adult-onset asthma	10	rs76124218	17	73584441	C	G	C	G	-0.159361	0.0272424	0.0344532	0.0202658	2.67e-06	0.18	TRUE	TRUE	21.3946
genus.Phascolarctobacterium.id.2168	Adult-onset asthma	11	rs7982713	13	71376322	G	A	G	A	0.0726922	0.00173704	0.0163201	0.0111776	9.72e-06	0.82	FALSE	FALSE	19.8395
genus.Allisonella.id.2174	Adult-onset asthma	1	rs1901739	5	114286707	T	G	T	G	0.115769	-0.0121512	0.0248626	0.00926829	3.59e-06	0.17	FALSE	FALSE	21.6814
genus.Allisonella.id.2174	Adult-onset asthma	2	rs35110698	12	28018998	T	C	T	C	-0.146322	0.0122247	0.0320852	0.0124385	5.72e-06	0.33	FALSE	FALSE	20.7974
genus.Allisonella.id.2174	Adult-onset asthma	3	rs35778461	9	100150556	C	T	C	T	0.146679	0.000577737	0.0297186	0.0116701	1.21e-06	0.94	FALSE	FALSE	24.3601
genus.Allisonella.id.2174	Adult-onset asthma	4	rs6742198	2	33607071	G	A	G	A	0.149152	0.0246293	0.0316484	0.0113454	3.35e-06	0.029	FALSE	FALSE	22.2102
genus.Allisonella.id.2174	Adult-onset asthma	5	rs76904847	7	137968010	G	A	G	A	0.148523	0.0123771	0.0334857	0.0121	6.09e-06	0.3	FALSE	FALSE	19.6731
genus.Allisonella.id.2174	Adult-onset asthma	6	rs7898615	10	122413451	T	G	T	G	0.167966	-0.0132856	0.0373586	0.0138822	8.87e-06	0.34	FALSE	FALSE	20.2145
genus.Dialister.id.2183	Adult-onset asthma	1	rs11071887	15	32955095	T	C	T	C	0.0662403	0.0190774	0.0146315	0.0103286	5.91e-06	0.063	FALSE	FALSE	20.4959
genus.Dialister.id.2183	Adult-onset asthma	2	rs11166701	8	138295725	G	A	G	A	-0.0655301	0.00226594	0.013186	0.00921981	5.51e-07	0.82	FALSE	FALSE	24.6976
genus.Dialister.id.2183	Adult-onset asthma	3	rs2435610	7	150890034	A	C	A	C	0.0647131	-0.00180235	0.0143314	0.0102365	5.93e-06	0.83	FALSE	FALSE	20.3895
genus.Dialister.id.2183	Adult-onset asthma	4	rs4747450	10	23199653	C	A	C	A	0.0668509	0.00349693	0.0147685	0.0104387	5.84e-06	0.75	FALSE	FALSE	20.4899
genus.Dialister.id.2183	Adult-onset asthma	5	rs4753063	11	92267129	G	A	G	A	-0.0596297	-0.00126599	0.0130052	0.00926815	4.86e-06	0.87	FALSE	FALSE	21.0229
genus.Dialister.id.2183	Adult-onset asthma	6	rs517089	11	10967286	T	A	T	A	0.076227	-0.00603963	0.0170411	0.0118275	5.14e-06	0.6	TRUE	TRUE	20.0089
genus.Dialister.id.2183	Adult-onset asthma	7	rs75416973	1	172809633	A	G	A	G	0.0727223	-0.0272224	0.016451	0.0118644	9.46e-06	0.022	FALSE	FALSE	19.5412
genus.Dialister.id.2183	Adult-onset asthma	8	rs764177	3	45809449	C	A	C	A	-0.0601454	-0.00431819	0.0135366	0.00988756	9.61e-06	0.64	FALSE	FALSE	19.7418
genus.Dialister.id.2183	Adult-onset asthma	9	rs76680460	9	25447080	G	A	G	A	-0.161296	-0.00178782	0.0364332	0.0206801	8.19e-06	0.97	FALSE	FALSE	19.5999
genus.Veillonella.id.2198	Adult-onset asthma	1	rs11141494	9	89306305	G	A	G	A	-0.0783421	-0.0374032	0.0174393	0.0111841	9.75e-06	0.00072	FALSE	FALSE	20.1806	Outliers
genus.Veillonella.id.2198	Adult-onset asthma	2	rs12679709	8	13253770	C	G	C	G	-0.0793499	0.00229352	0.0164818	0.0101685	1.78e-06	0.84	TRUE	TRUE	23.1784
genus.Veillonella.id.2198	Adult-onset asthma	3	rs1882878	21	30010673	A	G	A	G	-0.0768966	0.00416202	0.0163908	0.0105052	2.98e-06	0.7	FALSE	FALSE	22.0096
genus.Veillonella.id.2198	Adult-onset asthma	4	rs2013594	11	44302154	T	C	T	C	-0.0720698	0.00790648	0.0155153	0.00987409	3.42e-06	0.45	FALSE	FALSE	21.5767
genus.Veillonella.id.2198	Adult-onset asthma	5	rs62376424	5	119914285	C	T	C	T	-0.0762216	0.00306057	0.0163499	0.00978163	3.65e-06	0.7	FALSE	FALSE	21.7333
genus.Veillonella.id.2198	Adult-onset asthma	6	rs6656807	1	178945043	A	G	A	G	0.0703062	0.000691512	0.0153954	0.00954607	5.5e-06	0.96	FALSE	FALSE	20.8548
genus.Victivallis.id.2256	Adult-onset asthma	1	rs12512543	4	9608445	A	C	A	C	-0.178036	0.00268787	0.0374344	0.0141726	2.54e-06	0.81	FALSE	FALSE	22.619
genus.Victivallis.id.2256	Adult-onset asthma	2	rs173120	13	72876881	T	C	T	C	0.13381	0.00314964	0.0290127	0.010711	7.65e-06	0.84	FALSE	FALSE	21.2715
genus.Victivallis.id.2256	Adult-onset asthma	3	rs1882775	21	40405606	A	G	A	G	-0.13827	-0.00797042	0.031273	0.0115308	8.73e-06	0.51	FALSE	FALSE	19.5488
genus.Victivallis.id.2256	Adult-onset asthma	4	rs342302	7	106378229	A	G	A	G	-0.152754	0.000625568	0.0351572	0.0128982	8.16e-06	0.95	FALSE	FALSE	18.878
genus.Victivallis.id.2256	Adult-onset asthma	5	rs592514	9	136309841	T	A	T	A	-0.181449	0.0124822	0.0391678	0.013916	2.6e-06	0.41	TRUE	TRUE	21.4611
genus.Parasutterella.id.2892	Adult-onset asthma	1	rs10899911	10	44293839	A	G	A	G	-0.0717102	0.00951183	0.0148151	0.0102308	1.15e-06	0.32	FALSE	FALSE	23.4288
genus.Parasutterella.id.2892	Adult-onset asthma	2	rs11715853	3	30163689	G	A	G	A	-0.0662952	0.00539079	0.0146114	0.0102118	6.23e-06	0.6	FALSE	FALSE	20.5864
genus.Parasutterella.id.2892	Adult-onset asthma	3	rs2090816	6	137615592	A	C	A	C	0.0840967	0.00811857	0.0177315	0.0123962	2.9e-06	0.52	FALSE	FALSE	22.494
genus.Parasutterella.id.2892	Adult-onset asthma	4	rs2387977	20	25599776	T	C	T	C	-0.0681778	-0.00523099	0.0134756	0.00970261	5.38e-07	0.59	FALSE	FALSE	25.5972
genus.Parasutterella.id.2892	Adult-onset asthma	5	rs35055552	8	114804024	T	C	T	C	0.109554	0.00806817	0.0235433	0.0155924	3.35e-06	0.58	FALSE	FALSE	21.6533
genus.Parasutterella.id.2892	Adult-onset asthma	6	rs35414597	4	15565736	T	A	T	A	-0.0684946	-0.0150303	0.0142143	0.00981973	1.51e-06	0.11	TRUE	TRUE	23.2199
genus.Parasutterella.id.2892	Adult-onset asthma	7	rs55877868	17	14692867	A	C	A	C	-0.104458	0.0117382	0.0228089	0.0152913	2.87e-06	0.48	FALSE	FALSE	20.9735
genus.Parasutterella.id.2892	Adult-onset asthma	8	rs62273907	3	156550415	A	G	A	G	0.229468	0.0225013	0.0502262	0.0211817	5.88e-06	0.31	FALSE	FALSE	20.873
genus.Parasutterella.id.2892	Adult-onset asthma	9	rs6828768	4	65556925	C	T	C	T	0.0636852	-0.00379601	0.0132645	0.00919871	1.78e-06	0.68	FALSE	FALSE	23.0512
genus.Parasutterella.id.2892	Adult-onset asthma	10	rs7303158	12	5275540	C	T	C	T	0.0646859	0.00721788	0.0134256	0.00926464	1.33e-06	0.43	FALSE	FALSE	23.2141
genus.Parasutterella.id.2892	Adult-onset asthma	11	rs7311004	12	53260710	T	C	T	C	-0.0617522	-0.0163655	0.0136438	0.00944155	5.92e-06	0.079	FALSE	FALSE	20.4848
genus.Parasutterella.id.2892	Adult-onset asthma	12	rs7572229	2	72235444	G	A	G	A	0.066273	-0.0175892	0.0132736	0.00923528	6.32e-07	0.059	FALSE	FALSE	24.9285
genus.Parasutterella.id.2892	Adult-onset asthma	13	rs78383039	2	178954708	T	C	T	C	-0.146315	0.0428345	0.0297119	0.0189496	1.57e-06	0.025	FALSE	FALSE	24.2501
genus.Parasutterella.id.2892	Adult-onset asthma	14	rs823424	8	16674526	G	A	G	A	-0.0713448	0.00578501	0.0156958	0.0111249	4.95e-06	0.59	FALSE	FALSE	20.6613
genus.Sutterella.id.2896	Adult-onset asthma	1	rs11591622	10	102520687	T	G	T	G	-0.0688382	0.00153321	0.0151375	0.0107047	6.5e-06	0.92	FALSE	FALSE	20.68
genus.Sutterella.id.2896	Adult-onset asthma	2	rs13173038	5	58499183	A	G	A	G	-0.0718076	-0.00527965	0.0151627	0.011378	2.73e-06	0.63	FALSE	FALSE	22.4278
genus.Sutterella.id.2896	Adult-onset asthma	3	rs143438747	1	63278549	T	C	T	C	-0.145793	0.00149476	0.0306867	0.0192662	3.28e-06	0.92	FALSE	FALSE	22.572
genus.Sutterella.id.2896	Adult-onset asthma	4	rs2050185	6	147936781	G	A	G	A	0.0575138	0.0156399	0.0128766	0.00955598	7.97e-06	0.11	FALSE	FALSE	19.9499
genus.Sutterella.id.2896	Adult-onset asthma	5	rs2321387	13	58689340	G	A	G	A	-0.0592876	0.00423196	0.0124509	0.00930074	1.87e-06	0.63	FALSE	FALSE	22.6738
genus.Sutterella.id.2896	Adult-onset asthma	6	rs2613606	7	111285025	C	T	C	T	-0.0556794	-0.0181355	0.0124117	0.00928501	7.2e-06	0.06	FALSE	FALSE	20.1244
genus.Sutterella.id.2896	Adult-onset asthma	7	rs607327	11	111695709	C	T	C	T	0.0578334	0.00565795	0.0129053	0.00951662	6.63e-06	0.54	FALSE	FALSE	20.0827
genus.Sutterella.id.2896	Adult-onset asthma	8	rs7638039	3	70588939	T	C	T	C	0.0645624	-0.00688844	0.0143887	0.0107208	8.66e-06	0.52	FALSE	FALSE	20.1335
genus.Sutterella.id.2896	Adult-onset asthma	9	rs9350083	6	18583878	T	G	T	G	-0.0593069	0.0238987	0.0133929	0.00998705	8.23e-06	0.015	FALSE	FALSE	19.6091
genus.Oxalobacter.id.2978	Adult-onset asthma	1	rs11108500	12	96819204	A	G	A	G	-0.199099	0.0284666	0.0427327	0.0183057	3.74e-06	0.12	FALSE	FALSE	21.7079
genus.Oxalobacter.id.2978	Adult-onset asthma	2	rs111966731	15	93941937	T	C	T	C	0.213114	0.034507	0.047162	0.0191738	7.3e-06	0.076	FALSE	FALSE	20.4193
genus.Oxalobacter.id.2978	Adult-onset asthma	3	rs12002250	9	19682558	A	C	A	C	0.217122	0.0018084	0.0466317	0.0201224	1.42e-06	0.97	FALSE	FALSE	21.6793
genus.Oxalobacter.id.2978	Adult-onset asthma	4	rs1569853	6	38550301	T	C	T	C	-0.138078	0.0179444	0.0296981	0.0127244	3.65e-06	0.14	FALSE	FALSE	21.6166
genus.Oxalobacter.id.2978	Adult-onset asthma	5	rs36057338	4	189935314	G	T	G	T	0.207847	-0.0162773	0.0421439	0.0182109	8.8e-07	0.34	FALSE	FALSE	24.323
genus.Oxalobacter.id.2978	Adult-onset asthma	6	rs3862635	11	126582578	C	T	C	T	-0.172142	0.00266883	0.0394026	0.0188614	9.19e-06	0.95	FALSE	FALSE	19.0864
genus.Oxalobacter.id.2978	Adult-onset asthma	7	rs4428215	3	171947435	G	A	G	A	0.130293	-0.0136279	0.0242237	0.0110231	7.51e-08	0.2	FALSE	FALSE	28.9307
genus.Oxalobacter.id.2978	Adult-onset asthma	8	rs6071435	20	59502888	T	A	T	A	-0.105512	-0.0004078	0.021489	0.00951786	1.07e-06	0.95	TRUE	TRUE	24.1088
genus.Bilophila.id.3170	Adult-onset asthma	1	rs11069458	13	102402685	T	C	T	C	-0.0680947	0.0169307	0.015503	0.0123291	7.72e-06	0.17	FALSE	FALSE	19.2928
genus.Bilophila.id.3170	Adult-onset asthma	2	rs116261629	6	20505628	G	C	G	C	0.128112	-0.0240639	0.0261358	0.0188128	8.62e-07	0.19	TRUE	TRUE	24.0275
genus.Bilophila.id.3170	Adult-onset asthma	3	rs1241171	1	103299921	G	A	G	A	-0.0692654	-0.00363583	0.0150148	0.0113542	4.24e-06	0.73	FALSE	FALSE	21.281
genus.Bilophila.id.3170	Adult-onset asthma	4	rs1917709	7	123174986	A	T	A	T	0.118509	0.0121745	0.026742	0.0183166	7.37e-06	0.48	TRUE	TRUE	19.639
genus.Bilophila.id.3170	Adult-onset asthma	5	rs1969927	12	100786847	G	A	G	A	0.0564589	-0.00554319	0.0126935	0.00936819	9.07e-06	0.58	FALSE	FALSE	19.7835
genus.Bilophila.id.3170	Adult-onset asthma	6	rs2713349	7	9510367	A	T	A	T	0.0617228	0.00543383	0.0140174	0.0104663	8.63e-06	0.6	TRUE	TRUE	19.389
genus.Bilophila.id.3170	Adult-onset asthma	7	rs3827020	20	61980991	C	T	C	T	0.0766479	0.0284458	0.0160642	0.0123243	1.79e-06	0.022	FALSE	FALSE	22.7657
genus.Bilophila.id.3170	Adult-onset asthma	8	rs542415	15	50011554	T	C	T	C	-0.0613623	-0.0079702	0.0133436	0.00976889	4.71e-06	0.39	FALSE	FALSE	21.1474
genus.Bilophila.id.3170	Adult-onset asthma	9	rs60178956	8	90878338	G	A	G	A	-0.0624818	-0.00389518	0.0141485	0.0105374	8.06e-06	0.72	FALSE	FALSE	19.5023
genus.Bilophila.id.3170	Adult-onset asthma	10	rs6793291	3	194419531	C	A	C	A	0.112729	-0.0154906	0.0241633	0.0157892	3.11e-06	0.33	FALSE	FALSE	21.765
genus.Bilophila.id.3170	Adult-onset asthma	11	rs72676854	8	109990939	T	C	T	C	0.123209	0.0228317	0.026882	0.0188024	5.62e-06	0.22	FALSE	FALSE	21.0067
genus.Bilophila.id.3170	Adult-onset asthma	12	rs7802841	7	138583840	C	A	C	A	0.0670097	0.0160512	0.0137701	0.0099714	1.77e-06	0.1	FALSE	FALSE	23.6812
genus.Bilophila.id.3170	Adult-onset asthma	13	rs9899990	17	9121579	A	G	A	G	-0.102702	0.00476367	0.0233878	0.0169617	9.07e-06	0.76	FALSE	FALSE	19.2833
genus.Desulfovibrio.id.3173	Adult-onset asthma	1	rs11160353	14	97116904	T	A	T	A	-0.0691756	0.00345799	0.0147285	0.00923994	2.7e-06	0.72	TRUE	TRUE	22.0591
genus.Desulfovibrio.id.3173	Adult-onset asthma	2	rs16863365	2	198089911	A	G	A	G	0.109402	-0.00695625	0.0226964	0.0136866	1.79e-06	0.6	FALSE	FALSE	23.2349
genus.Desulfovibrio.id.3173	Adult-onset asthma	3	rs2590913	13	64264446	G	A	G	A	0.154496	-0.00308019	0.0339396	0.0168968	6.65e-06	0.8	FALSE	FALSE	20.7213
genus.Desulfovibrio.id.3173	Adult-onset asthma	4	rs2853179	8	105462047	C	T	C	T	0.0811971	-0.0121272	0.0174234	0.0109647	2.42e-06	0.26	FALSE	FALSE	21.7177
genus.Desulfovibrio.id.3173	Adult-onset asthma	5	rs6580353	5	139410687	T	C	T	C	0.0770979	0.00631443	0.0169735	0.0112626	4.94e-06	0.56	FALSE	FALSE	20.632
genus.Desulfovibrio.id.3173	Adult-onset asthma	6	rs72647089	8	57972916	T	G	T	G	-0.106594	-0.0028228	0.0239337	0.0154982	8.3e-06	0.84	FALSE	FALSE	19.8358
genus.Desulfovibrio.id.3173	Adult-onset asthma	7	rs7729080	5	52653978	C	A	C	A	-0.070287	-0.0103277	0.0157691	0.00990405	9.96e-06	0.27	FALSE	FALSE	19.8671
genus.Escherichia.Shigella.id.3504	Adult-onset asthma	1	rs112767262	16	3750623	T	C	T	C	0.0732963	-0.00340389	0.0163589	0.0118259	8.21e-06	0.74	FALSE	FALSE	20.0751
genus.Escherichia.Shigella.id.3504	Adult-onset asthma	2	rs113127095	13	23253392	A	G	A	G	0.151009	-0.00951772	0.0323434	0.019395	3.33e-06	0.65	FALSE	FALSE	21.799
genus.Escherichia.Shigella.id.3504	Adult-onset asthma	3	rs113513883	7	140678199	A	G	A	G	0.172283	0.011351	0.038041	0.0196819	5.28e-06	0.59	FALSE	FALSE	20.5108
genus.Escherichia.Shigella.id.3504	Adult-onset asthma	4	rs117092367	10	69394914	A	T	A	T	0.117362	-0.00596784	0.0264533	0.0172149	9.65e-06	0.74	TRUE	TRUE	19.6831
genus.Escherichia.Shigella.id.3504	Adult-onset asthma	5	rs4731451	7	128054100	G	A	G	A	-0.0609885	0.000158494	0.0135157	0.00960254	7.47e-06	0.99	FALSE	FALSE	20.3619
genus.Escherichia.Shigella.id.3504	Adult-onset asthma	6	rs57024273	2	236515155	T	C	T	C	0.0626172	0.0101735	0.0139919	0.0102201	9.7e-06	0.32	FALSE	FALSE	20.028
genus.Escherichia.Shigella.id.3504	Adult-onset asthma	7	rs592299	9	136179347	T	C	T	C	-0.0592004	-0.0101574	0.0129486	0.00923701	4.77e-06	0.26	FALSE	FALSE	20.9026
genus.Escherichia.Shigella.id.3504	Adult-onset asthma	8	rs73208162	21	39324484	A	G	A	G	-0.119296	0.0169108	0.024839	0.0179949	2.19e-06	0.33	FALSE	FALSE	23.0665
genus.Escherichia.Shigella.id.3504	Adult-onset asthma	9	rs7502686	17	14173290	G	C	G	C	-0.136384	-0.0229713	0.0302576	0.0195708	5.9e-06	0.24	TRUE	TRUE	20.3168
genus.Haemophilus.id.3698	Adult-onset asthma	1	rs10781340	9	78752170	G	A	G	A	0.0948915	0.0161618	0.0203221	0.0122331	4.32e-06	0.17	FALSE	FALSE	21.8031
genus.Haemophilus.id.3698	Adult-onset asthma	2	rs10840326	11	9951672	C	G	C	G	-0.0677384	0.00593989	0.0151463	0.00926273	7.37e-06	0.49	TRUE	TRUE	20.0013
genus.Haemophilus.id.3698	Adult-onset asthma	3	rs111582866	16	48742489	G	A	G	A	-0.124265	0.0225336	0.026016	0.0149879	1.27e-06	0.14	FALSE	FALSE	22.8149
genus.Haemophilus.id.3698	Adult-onset asthma	4	rs12191680	6	129224488	C	G	C	G	0.106544	-0.0115779	0.0200323	0.0128851	1.47e-07	0.39	TRUE	TRUE	28.2877
genus.Haemophilus.id.3698	Adult-onset asthma	5	rs12876183	13	85114550	T	A	T	A	0.0749201	-0.0160162	0.016711	0.0105186	9.62e-06	0.11	TRUE	TRUE	20.0999
genus.Haemophilus.id.3698	Adult-onset asthma	6	rs35509	12	115493337	G	A	G	A	0.128249	0.0117055	0.0268779	0.0156847	2.01e-06	0.48	FALSE	FALSE	22.7676
genus.Haemophilus.id.3698	Adult-onset asthma	7	rs4822728	22	26891808	T	C	T	C	0.0705861	0.00532165	0.0151388	0.00949829	3.48e-06	0.54	FALSE	FALSE	21.7399
genus.Haemophilus.id.3698	Adult-onset asthma	8	rs76022354	10	94306385	C	T	C	T	0.244638	-0.00725771	0.0505504	0.0224164	1.83e-06	0.73	FALSE	FALSE	23.4205
genus.Haemophilus.id.3698	Adult-onset asthma	9	rs78909003	9	105650242	T	C	T	C	-0.246256	0.000870244	0.0503924	0.0206423	1.67e-06	0.98	FALSE	FALSE	23.8805
genus.Haemophilus.id.3698	Adult-onset asthma	10	rs9328464	6	8350917	T	C	T	C	0.0723095	0.00451024	0.0148799	0.00916928	1.42e-06	0.61	FALSE	FALSE	23.615
genus.Haemophilus.id.3698	Adult-onset asthma	11	rs9382510	6	55448491	C	T	C	T	-0.093521	0.0226394	0.0172649	0.0108931	7.12e-08	0.031	FALSE	FALSE	29.3422
genus.Haemophilus.id.3698	Adult-onset asthma	12	rs9895850	17	64535013	T	C	T	C	-0.192957	-0.0044104	0.0416755	0.020808	2.14e-06	0.79	FALSE	FALSE	21.4367
genus.Akkermansia.id.4037	Adult-onset asthma	1	rs111862613	12	130309670	T	C	T	C	0.0911199	0.000541702	0.0196748	0.0124364	3.39e-06	0.93	FALSE	FALSE	21.4489
genus.Akkermansia.id.4037	Adult-onset asthma	2	rs117107102	18	49473635	A	G	A	G	0.204406	-0.030079	0.0431629	0.0229886	3.01e-06	0.21	FALSE	FALSE	22.4268
genus.Akkermansia.id.4037	Adult-onset asthma	3	rs4242783	10	5064327	G	A	G	A	0.0685454	-0.0102568	0.0147701	0.0104773	3e-06	0.34	FALSE	FALSE	21.5373
genus.Akkermansia.id.4037	Adult-onset asthma	4	rs61779207	1	41074472	G	A	G	A	-0.0760539	0.0153803	0.0167769	0.0119737	6.32e-06	0.21	FALSE	FALSE	20.5503
genus.Akkermansia.id.4037	Adult-onset asthma	5	rs74542928	4	100544188	T	C	T	C	0.112623	-0.00181688	0.0236434	0.015356	1.48e-06	0.9	FALSE	FALSE	22.6898
genus.Akkermansia.id.4037	Adult-onset asthma	6	rs9349825	6	56341481	A	G	A	G	-0.0703407	0.0205877	0.0147133	0.0105223	2.6e-06	0.052	FALSE	FALSE	22.8557
genus.Senegalimassilia.id.11160	Adult-onset asthma	1	rs10036909	5	127861692	C	T	C	T	0.185519	-0.0279703	0.0400881	0.0181897	8.05e-06	0.11	FALSE	FALSE	21.4165
genus.Senegalimassilia.id.11160	Adult-onset asthma	2	rs1990708	2	206654123	A	C	A	C	-0.109619	-0.00264607	0.0247785	0.0134381	8.91e-06	0.85	FALSE	FALSE	19.5715
genus.Senegalimassilia.id.11160	Adult-onset asthma	3	rs2017373	14	34431996	C	T	C	T	0.0782258	-0.00325659	0.0176841	0.0095254	9.5e-06	0.75	FALSE	FALSE	19.5675
genus.Senegalimassilia.id.11160	Adult-onset asthma	4	rs57512504	13	19489214	T	A	T	A	0.0819494	0.0177354	0.0172241	0.00928336	2.03e-06	0.061	TRUE	TRUE	22.637
genus.Senegalimassilia.id.11160	Adult-onset asthma	5	rs7225245	17	48379615	G	A	G	A	0.079173	0.00032631	0.0170421	0.00962411	4.18e-06	0.98	FALSE	FALSE	21.5828
genus.Senegalimassilia.id.11160	Adult-onset asthma	6	rs72887800	17	74949284	T	A	T	A	-0.0822462	-0.00109377	0.0175721	0.00948638	2.42e-06	0.93	TRUE	TRUE	21.9071
genus.Prevotella7.id.11182	Adult-onset asthma	1	rs118038478	16	47237609	A	G	A	G	0.205676	-0.0104359	0.0468917	0.0172392	7.85e-06	0.53	FALSE	FALSE	19.2386
genus.Prevotella7.id.11182	Adult-onset asthma	2	rs12124567	1	3343802	A	G	A	G	-0.121281	-0.0103439	0.0275017	0.0102555	9.49e-06	0.32	FALSE	FALSE	19.4477
genus.Prevotella7.id.11182	Adult-onset asthma	3	rs12195431	6	91019654	T	C	T	C	0.196528	0.00901394	0.0442322	0.0179005	8.73e-06	0.56	FALSE	FALSE	19.7411
genus.Prevotella7.id.11182	Adult-onset asthma	4	rs2918132	10	133000320	C	T	C	T	-0.114648	-0.00720437	0.0254916	0.00959053	6.42e-06	0.47	FALSE	FALSE	20.2275
genus.Prevotella7.id.11182	Adult-onset asthma	5	rs57404562	2	12101762	C	A	C	A	0.155486	0.0115003	0.0316057	0.0118186	6.22e-07	0.34	FALSE	FALSE	24.2022
genus.Prevotella7.id.11182	Adult-onset asthma	6	rs79263163	11	39821773	A	C	A	C	-0.143982	-0.0229836	0.031501	0.0123298	7.51e-06	0.068	FALSE	FALSE	20.8914
genus.Prevotella7.id.11182	Adult-onset asthma	7	rs9426434	1	29736216	T	C	T	C	-0.123657	-0.00158067	0.0278514	0.0105847	9.72e-06	0.9	FALSE	FALSE	19.7126
genus.Prevotella7.id.11182	Adult-onset asthma	8	rs9959718	18	71442664	G	A	G	A	0.133012	0.0051118	0.0275361	0.0105696	1.9e-06	0.62	FALSE	FALSE	23.3333
genus.Prevotella9.id.11183	Adult-onset asthma	1	rs111509883	19	639161	T	C	T	C	0.171131	-0.00650724	0.0347624	0.0187183	1.24e-06	0.78	FALSE	FALSE	24.2346
genus.Prevotella9.id.11183	Adult-onset asthma	2	rs11199734	10	122819400	A	T	A	T	0.0770209	0.00204836	0.0169462	0.0113083	7e-06	0.85	TRUE	TRUE	20.6572
genus.Prevotella9.id.11183	Adult-onset asthma	3	rs11685699	2	11232685	C	T	C	T	-0.141357	0.0532055	0.0295665	0.0172009	2.03e-06	0.0016	FALSE	FALSE	22.858
genus.Prevotella9.id.11183	Adult-onset asthma	4	rs117271932	22	44236460	A	G	A	G	0.208089	0.0083464	0.0440393	0.0203271	2.82e-06	0.69	FALSE	FALSE	22.3263
genus.Prevotella9.id.11183	Adult-onset asthma	5	rs12648235	4	161115744	T	C	T	C	0.0785902	0.013852	0.0177676	0.0134704	7.39e-06	0.29	FALSE	FALSE	19.5651
genus.Prevotella9.id.11183	Adult-onset asthma	6	rs16966465	15	38513730	G	C	G	C	0.0743348	-0.0134501	0.0165291	0.0113953	9.33e-06	0.24	TRUE	TRUE	20.225
genus.Prevotella9.id.11183	Adult-onset asthma	7	rs2104588	10	12497581	T	C	T	C	0.105558	-0.0120868	0.023773	0.0148218	8.13e-06	0.43	FALSE	FALSE	19.7159
genus.Prevotella9.id.11183	Adult-onset asthma	8	rs2495052	1	14161251	A	G	A	G	0.0838978	0.00995739	0.0188523	0.0122247	8.97e-06	0.41	FALSE	FALSE	19.8049
genus.Prevotella9.id.11183	Adult-onset asthma	9	rs2683313	8	19115604	A	G	A	G	-0.0724576	0.00543911	0.0151603	0.00983815	1.69e-06	0.53	FALSE	FALSE	22.843
genus.Prevotella9.id.11183	Adult-onset asthma	10	rs4968431	17	59421778	G	T	G	T	0.0640113	-0.00387806	0.0144162	0.00947096	8.58e-06	0.69	FALSE	FALSE	19.7156
genus.Prevotella9.id.11183	Adult-onset asthma	11	rs72815774	2	91954502	T	C	T	C	-0.176186	0.019073	0.0393068	0.0170178	8.78e-06	0.24	FALSE	FALSE	20.0913
genus.Prevotella9.id.11183	Adult-onset asthma	12	rs746764	20	21470713	T	C	T	C	-0.0915772	-0.0016795	0.0193245	0.0120263	2.04e-06	0.9	FALSE	FALSE	22.4573
genus.Prevotella9.id.11183	Adult-onset asthma	13	rs7976209	12	1794470	T	C	T	C	-0.0870786	0.0106262	0.0197951	0.0131135	7.28e-06	0.43	FALSE	FALSE	19.3513
genus.Prevotella9.id.11183	Adult-onset asthma	14	rs9428102	1	118852817	A	G	A	G	-0.0778844	0.000579854	0.0176068	0.011236	4.62e-06	0.9	FALSE	FALSE	19.5677
genus.RikenellaceaeRC9gutgroup.id.11191	Adult-onset asthma	1	rs17032291	4	155865671	T	C	T	C	-0.169579	0.00256149	0.0368251	0.0133437	6.61e-06	0.84	FALSE	FALSE	21.2057
genus.RikenellaceaeRC9gutgroup.id.11191	Adult-onset asthma	2	rs17582787	4	149562638	A	G	A	G	-0.157739	0.0196826	0.0339924	0.0131042	3.55e-06	0.14	FALSE	FALSE	21.5335
genus.RikenellaceaeRC9gutgroup.id.11191	Adult-onset asthma	3	rs2074881	19	1970021	T	C	T	C	-0.142236	0.00076161	0.032391	0.0123354	9.45e-06	0.92	FALSE	FALSE	19.2828
genus.RikenellaceaeRC9gutgroup.id.11191	Adult-onset asthma	4	rs2900503	9	112657543	G	T	G	T	-0.172329	-0.0235945	0.0326671	0.0126549	1.55e-07	0.065	FALSE	FALSE	27.8289
genus.RikenellaceaeRC9gutgroup.id.11191	Adult-onset asthma	5	rs2998141	10	135010198	T	C	T	C	-0.136346	0.0149859	0.0293073	0.0114758	4.42e-06	0.18	FALSE	FALSE	21.644
genus.RikenellaceaeRC9gutgroup.id.11191	Adult-onset asthma	6	rs4717843	7	73334987	G	T	G	T	-0.119376	0.00854966	0.0260548	0.0096519	4.72e-06	0.37	FALSE	FALSE	20.9922
genus.RikenellaceaeRC9gutgroup.id.11191	Adult-onset asthma	7	rs7113155	11	102429543	G	C	G	C	0.114423	-0.0110286	0.0247798	0.00926755	5.26e-06	0.26	TRUE	TRUE	21.322
genus.RikenellaceaeRC9gutgroup.id.11191	Adult-onset asthma	8	rs7193937	16	76605358	G	C	G	C	0.124153	0.00108401	0.027741	0.0110128	6.19e-06	0.92	TRUE	TRUE	20.0296
genus.RikenellaceaeRC9gutgroup.id.11191	Adult-onset asthma	9	rs7712231	5	31406285	A	G	A	G	0.156284	0.00279463	0.0350462	0.0129768	7.97e-06	0.87	FALSE	FALSE	19.8859
genus.RikenellaceaeRC9gutgroup.id.11191	Adult-onset asthma	10	rs80309088	6	165668732	G	A	G	A	0.17405	-0.00434522	0.0383423	0.014153	4.56e-06	0.75	FALSE	FALSE	20.6059
genus.ChristensenellaceaeR.7group.id.11283	Adult-onset asthma	1	rs17081797	18	67555560	A	G	A	G	-0.0904325	0.0287234	0.0204253	0.0176846	3.34e-06	0.1	FALSE	FALSE	19.6025
genus.ChristensenellaceaeR.7group.id.11283	Adult-onset asthma	2	rs60954665	19	35883736	T	G	T	G	0.049815	-0.000133693	0.0110787	0.00924394	7.13e-06	0.99	FALSE	FALSE	20.2181
genus.ChristensenellaceaeR.7group.id.11283	Adult-onset asthma	3	rs62132810	19	49279227	A	G	A	G	-0.0828853	-0.00382608	0.0179623	0.0149846	5.67e-06	0.79	FALSE	FALSE	21.2928
genus.ChristensenellaceaeR.7group.id.11283	Adult-onset asthma	4	rs62190261	2	230943099	A	C	A	C	0.0958394	-0.0250511	0.0214723	0.0179924	8.74e-06	0.17	FALSE	FALSE	19.922
genus.ChristensenellaceaeR.7group.id.11283	Adult-onset asthma	5	rs62467127	7	118096925	C	T	C	T	0.114108	-0.0204666	0.0251983	0.020141	3.25e-06	0.37	FALSE	FALSE	20.5066
genus.ChristensenellaceaeR.7group.id.11283	Adult-onset asthma	6	rs73952017	18	1779609	C	T	C	T	-0.0862164	-0.0351956	0.0194354	0.0156998	8.46e-06	0.024	FALSE	FALSE	19.6786
genus.ChristensenellaceaeR.7group.id.11283	Adult-onset asthma	7	rs78521377	10	126448374	C	T	C	T	0.124992	-0.0026251	0.0274797	0.0211199	5.61e-06	0.89	FALSE	FALSE	20.689
genus.ChristensenellaceaeR.7group.id.11283	Adult-onset asthma	8	rs79150079	5	29352420	C	A	C	A	0.121547	-0.00377261	0.0270977	0.0195097	9.42e-06	0.88	FALSE	FALSE	20.1196
genus.ChristensenellaceaeR.7group.id.11283	Adult-onset asthma	9	rs892686	9	83043376	A	G	A	G	0.0514099	-0.0032398	0.011136	0.00926785	3.97e-06	0.81	FALSE	FALSE	21.3126
genus.ChristensenellaceaeR.7group.id.11283	Adult-onset asthma	10	rs999354	19	34076956	T	A	T	A	0.0580248	0.00987662	0.0117185	0.00976759	7.01e-07	0.29	TRUE	TRUE	24.5178
genus.DefluviitaleaceaeUCG011.id.11287	Adult-onset asthma	1	rs112893842	9	8786663	T	C	T	C	0.11381	0.000825096	0.0232806	0.0139831	1.45e-06	0.96	FALSE	FALSE	23.8988
genus.DefluviitaleaceaeUCG011.id.11287	Adult-onset asthma	2	rs2892880	4	120741726	G	A	G	A	0.0817755	-0.00630615	0.0181686	0.0106769	6.83e-06	0.53	FALSE	FALSE	20.2582
genus.DefluviitaleaceaeUCG011.id.11287	Adult-onset asthma	3	rs4344384	10	66407366	G	T	G	T	0.0715978	-0.00381877	0.0156309	0.00924489	4.83e-06	0.63	FALSE	FALSE	20.9812
genus.DefluviitaleaceaeUCG011.id.11287	Adult-onset asthma	4	rs4677103	3	72207794	A	G	A	G	0.0977912	-0.00546936	0.0197263	0.0119793	9.6e-07	0.68	FALSE	FALSE	24.5758
genus.DefluviitaleaceaeUCG011.id.11287	Adult-onset asthma	5	rs55658617	21	41811003	T	C	T	C	0.174369	-0.0413489	0.0362226	0.0170746	2.15e-06	0.013	FALSE	FALSE	23.1728
genus.DefluviitaleaceaeUCG011.id.11287	Adult-onset asthma	6	rs72731813	4	147414743	C	T	C	T	-0.147383	0.0187132	0.0293796	0.0167512	4.33e-07	0.24	FALSE	FALSE	25.1653
genus.DefluviitaleaceaeUCG011.id.11287	Adult-onset asthma	7	rs9608282	22	24804081	T	G	T	G	0.142939	-0.00950873	0.0299793	0.0174398	2.52e-06	0.64	FALSE	FALSE	22.7332
genus.DefluviitaleaceaeUCG011.id.11287	Adult-onset asthma	8	rs9725395	1	85205632	A	G	A	G	-0.13834	-0.0221504	0.029554	0.0171123	3.52e-06	0.23	FALSE	FALSE	21.9109
genus.FamilyXIIIAD3011group.id.11293	Adult-onset asthma	1	rs11126423	2	74195551	C	T	C	T	0.0904399	-0.00956052	0.0196301	0.0154914	5.91e-06	0.5	FALSE	FALSE	21.2263
genus.FamilyXIIIAD3011group.id.11293	Adult-onset asthma	2	rs12812672	12	18127597	T	C	T	C	-0.096065	-0.0050843	0.020828	0.0159562	2.56e-06	0.74	FALSE	FALSE	21.2733
genus.FamilyXIIIAD3011group.id.11293	Adult-onset asthma	3	rs12911842	15	40047706	A	T	A	T	-0.0811976	0.0218042	0.0183335	0.0140161	6.91e-06	0.12	TRUE	TRUE	19.6153
genus.FamilyXIIIAD3011group.id.11293	Adult-onset asthma	4	rs149302	5	14159925	T	C	T	C	-0.0645635	0.0107085	0.0143225	0.0113223	7.48e-06	0.34	FALSE	FALSE	20.3206
genus.FamilyXIIIAD3011group.id.11293	Adult-onset asthma	5	rs16840310	1	240694163	A	G	A	G	-0.0608052	0.0173724	0.0122149	0.00961318	6.75e-07	0.068	FALSE	FALSE	24.78
genus.FamilyXIIIAD3011group.id.11293	Adult-onset asthma	6	rs16940167	15	58683697	C	T	C	T	0.0732552	-0.00501168	0.0159898	0.0127	3.91e-06	0.64	FALSE	FALSE	20.9889
genus.FamilyXIIIAD3011group.id.11293	Adult-onset asthma	7	rs17156849	7	28603985	G	A	G	A	-0.112891	-0.00315765	0.0245292	0.0176384	4.19e-06	0.89	FALSE	FALSE	21.1812
genus.FamilyXIIIAD3011group.id.11293	Adult-onset asthma	8	rs62029761	16	16006242	A	G	A	G	0.128753	-0.0334983	0.0276002	0.0200474	3.89e-06	0.073	FALSE	FALSE	21.7616
genus.FamilyXIIIAD3011group.id.11293	Adult-onset asthma	9	rs62200412	20	4618639	C	T	C	T	-0.0800851	-0.00789446	0.0163834	0.0126044	5.8e-07	0.49	FALSE	FALSE	23.8943
genus.FamilyXIIIAD3011group.id.11293	Adult-onset asthma	10	rs72730932	1	192019835	C	A	C	A	-0.0899559	0.007882	0.0177107	0.0127219	6.89e-07	0.57	FALSE	FALSE	25.7982
genus.FamilyXIIIAD3011group.id.11293	Adult-onset asthma	11	rs739451	9	136678954	C	T	C	T	0.0649589	0.00888867	0.0147534	0.0114816	7.88e-06	0.45	FALSE	FALSE	19.3862
genus.FamilyXIIIAD3011group.id.11293	Adult-onset asthma	12	rs9837139	3	29811865	A	G	A	G	0.10752	-0.0201397	0.0240482	0.0186059	8.71e-06	0.27	FALSE	FALSE	19.9901
genus.FamilyXIIIUCG001.id.11294	Adult-onset asthma	1	rs112362903	17	33761027	A	G	A	G	-0.149047	-0.00990105	0.0333271	0.0217208	7.88e-06	0.7	FALSE	FALSE	20.001
genus.FamilyXIIIUCG001.id.11294	Adult-onset asthma	2	rs116979587	15	25151194	T	A	T	A	-0.121679	0.00907076	0.0260821	0.0178325	3.05e-06	0.66	TRUE	TRUE	21.7644
genus.FamilyXIIIUCG001.id.11294	Adult-onset asthma	3	rs3842897	1	183503664	G	A	G	A	-0.112639	-0.0227511	0.0242751	0.0177364	5.2e-06	0.18	FALSE	FALSE	21.5307
genus.FamilyXIIIUCG001.id.11294	Adult-onset asthma	4	rs76463770	3	45479090	A	G	A	G	0.19313	0.00894757	0.0419866	0.0217243	3.77e-06	0.65	FALSE	FALSE	21.1581
genus.Eubacteriumbrachygroup.id.11296	Adult-onset asthma	1	rs112617308	10	94185213	T	C	T	C	-0.170873	0.00818714	0.0362844	0.0153791	2.38e-06	0.61	FALSE	FALSE	22.1773
genus.Eubacteriumbrachygroup.id.11296	Adult-onset asthma	2	rs13139592	4	144665178	T	C	T	C	-0.145997	0.022862	0.0327192	0.0128048	7.97e-06	0.077	FALSE	FALSE	19.9104
genus.Eubacteriumbrachygroup.id.11296	Adult-onset asthma	3	rs1384962	14	23060552	A	G	A	G	0.120888	0.0146731	0.0266264	0.0110807	6.99e-06	0.2	FALSE	FALSE	20.6131
genus.Eubacteriumbrachygroup.id.11296	Adult-onset asthma	4	rs4862235	4	184628931	G	A	G	A	0.104806	-0.00890611	0.0225751	0.00935194	3.73e-06	0.33	FALSE	FALSE	21.5533
genus.Eubacteriumbrachygroup.id.11296	Adult-onset asthma	5	rs62348779	5	17460096	T	C	T	C	-0.201481	-0.0111201	0.043286	0.0176225	3.78e-06	0.53	FALSE	FALSE	21.6656
genus.Eubacteriumbrachygroup.id.11296	Adult-onset asthma	6	rs6591893	11	80236833	G	A	G	A	0.108225	0.00127085	0.0240319	0.00995156	7.34e-06	0.81	FALSE	FALSE	20.2807
genus.Eubacteriumbrachygroup.id.11296	Adult-onset asthma	7	rs720439	22	48190598	A	G	A	G	-0.111927	0.0111572	0.0251252	0.0106572	7.03e-06	0.31	FALSE	FALSE	19.8449
genus.Eubacteriumbrachygroup.id.11296	Adult-onset asthma	8	rs73199919	4	6856564	T	C	T	C	-0.236717	0.00638975	0.0531335	0.0185551	8.16e-06	0.74	FALSE	FALSE	19.8482
genus.Eubacteriumbrachygroup.id.11296	Adult-onset asthma	9	rs9613196	22	26922534	T	A	T	A	-0.238718	0.0171294	0.0528561	0.018752	4.99e-06	0.34	TRUE	TRUE	20.3977
genus.Eubacteriumnodatumgroup.id.11297	Adult-onset asthma	1	rs10458299	7	135052348	T	C	T	C	-0.187753	-0.0100868	0.041969	0.0164545	8.37e-06	0.51	FALSE	FALSE	20.0131
genus.Eubacteriumnodatumgroup.id.11297	Adult-onset asthma	2	rs11006576	10	61322015	A	G	A	G	-0.110167	-0.00125186	0.024593	0.00929182	7.99e-06	0.88	FALSE	FALSE	20.067
genus.Eubacteriumnodatumgroup.id.11297	Adult-onset asthma	3	rs113893692	9	28245518	C	T	C	T	-0.185107	0.0237423	0.0403573	0.01429	5.76e-06	0.072	FALSE	FALSE	21.0379
genus.Eubacteriumnodatumgroup.id.11297	Adult-onset asthma	4	rs34297067	14	52185888	A	G	A	G	-0.186907	-0.0181355	0.0341475	0.0127836	6.6e-08	0.15	FALSE	FALSE	29.9593
genus.Eubacteriumnodatumgroup.id.11297	Adult-onset asthma	5	rs6818880	4	94712747	A	G	A	G	-0.110081	0.0106854	0.0245964	0.0092975	7.83e-06	0.24	FALSE	FALSE	20.0298
genus.Eubacteriumnodatumgroup.id.11297	Adult-onset asthma	6	rs77910827	9	96597985	C	T	C	T	0.201788	-0.00453176	0.0413568	0.015351	9.05e-07	0.77	FALSE	FALSE	23.8066
genus.Eubacteriumnodatumgroup.id.11297	Adult-onset asthma	7	rs7827125	8	4954912	C	T	C	T	0.1223	-0.0061636	0.0271331	0.0102725	7.17e-06	0.54	FALSE	FALSE	20.3166
genus.Eubacteriumnodatumgroup.id.11297	Adult-onset asthma	8	rs7880204	1	171060821	T	C	T	C	-0.125454	0.0191208	0.0275303	0.0104474	6.84e-06	0.062	FALSE	FALSE	20.7656
genus.Eubacteriumnodatumgroup.id.11297	Adult-onset asthma	9	rs9425984	1	34529736	T	C	T	C	-0.130234	0.001131	0.0292347	0.0109089	7.21e-06	0.9	FALSE	FALSE	19.845
genus.Coprococcus1.id.11301	Adult-onset asthma	1	rs12794898	11	124554061	G	T	G	T	0.0903299	0.0390122	0.0197212	0.0168618	4.92e-06	0.019	FALSE	FALSE	20.9795
genus.Coprococcus1.id.11301	Adult-onset asthma	2	rs12886051	14	29898456	G	C	G	C	-0.0521782	0.00940072	0.0118051	0.00978813	8.01e-06	0.32	TRUE	TRUE	19.5363
genus.Coprococcus1.id.11301	Adult-onset asthma	3	rs1576241	6	72529277	A	G	A	G	-0.0510343	-0.0132509	0.0109535	0.00922354	3.33e-06	0.12	FALSE	FALSE	21.7082
genus.Coprococcus1.id.11301	Adult-onset asthma	4	rs2907920	19	2600717	A	G	A	G	0.0561173	0.0030237	0.0126824	0.0102549	7.65e-06	0.76	FALSE	FALSE	19.5791
genus.Coprococcus1.id.11301	Adult-onset asthma	5	rs4277593	20	4319420	G	A	G	A	-0.0585649	-0.00386552	0.0109914	0.00921032	1.14e-07	0.69	FALSE	FALSE	28.3904
genus.Coprococcus1.id.11301	Adult-onset asthma	6	rs56405618	4	174468316	A	G	A	G	-0.08963	-0.00207755	0.0186508	0.0153964	1.57e-06	0.9	FALSE	FALSE	23.0946
genus.Coprococcus1.id.11301	Adult-onset asthma	7	rs73031725	11	134622282	T	C	T	C	0.167591	0.00335576	0.0355224	0.0230427	1.98e-06	0.87	FALSE	FALSE	22.2586
genus.Coprococcus1.id.11301	Adult-onset asthma	8	rs73167075	3	165693143	T	C	T	C	0.0573137	-0.0134355	0.0127573	0.01086	8.57e-06	0.23	FALSE	FALSE	20.1836
genus.Coprococcus1.id.11301	Adult-onset asthma	9	rs74101919	1	95424321	T	C	T	C	-0.0718989	0.00106918	0.0144651	0.0118538	1.03e-06	0.9	FALSE	FALSE	24.7059
genus.Coprococcus1.id.11301	Adult-onset asthma	10	rs946513	10	15913820	C	T	C	T	0.205899	0.0281272	0.0460018	0.0197194	8.62e-06	0.15	FALSE	FALSE	20.0336
genus.Coprococcus2.id.11302	Adult-onset asthma	1	rs12634070	3	180544880	T	C	T	C	0.0736486	0.0159108	0.0164921	0.011274	9.95e-06	0.16	FALSE	FALSE	19.9423
genus.Coprococcus2.id.11302	Adult-onset asthma	2	rs1958519	14	86833255	T	A	T	A	0.0665288	0.0101558	0.0138558	0.00933012	1.58e-06	0.26	TRUE	TRUE	23.0545
genus.Coprococcus2.id.11302	Adult-onset asthma	3	rs2482516	9	25554068	C	T	C	T	0.0754415	0.000952838	0.0164619	0.0114859	4.72e-06	0.87	FALSE	FALSE	21.0021
genus.Coprococcus2.id.11302	Adult-onset asthma	4	rs35890118	10	129715759	A	G	A	G	-0.066536	-0.0102988	0.0147661	0.0102689	8.26e-06	0.3	FALSE	FALSE	20.304
genus.Coprococcus2.id.11302	Adult-onset asthma	5	rs61823518	1	223688236	A	C	A	C	-0.0955381	0.00257161	0.0215724	0.0152068	6.68e-06	0.84	FALSE	FALSE	19.6135
genus.Coprococcus2.id.11302	Adult-onset asthma	6	rs6677933	1	112139008	C	T	C	T	-0.0804405	0.0122342	0.0164216	0.0111855	1.19e-06	0.27	FALSE	FALSE	23.9948
genus.Coprococcus2.id.11302	Adult-onset asthma	7	rs9426473	1	4210455	A	G	A	G	0.0727361	0.0173706	0.0161662	0.0112713	6.31e-06	0.13	FALSE	FALSE	20.2435
genus.Coprococcus3.id.11303	Adult-onset asthma	1	rs11077359	17	76343961	T	C	T	C	-0.0645443	-0.00990895	0.0148833	0.0112832	9.64e-06	0.41	FALSE	FALSE	18.8069
genus.Coprococcus3.id.11303	Adult-onset asthma	2	rs13394391	2	240727657	C	T	C	T	-0.0709302	-0.00888271	0.0150918	0.0123718	2.2e-06	0.46	FALSE	FALSE	22.0892
genus.Coprococcus3.id.11303	Adult-onset asthma	3	rs178271	22	21331556	T	C	T	C	0.145257	-0.0311325	0.0294239	0.0198366	7.81e-07	0.11	FALSE	FALSE	24.371
genus.Coprococcus3.id.11303	Adult-onset asthma	4	rs4575475	14	99141751	G	A	G	A	0.0619514	0.0243494	0.0137787	0.0110555	7.04e-06	0.03	FALSE	FALSE	20.2155
genus.Coprococcus3.id.11303	Adult-onset asthma	5	rs62481985	8	4128340	G	C	G	C	-0.0582385	-0.00347087	0.0115052	0.00934369	4.18e-07	0.69	TRUE	TRUE	25.623
genus.Coprococcus3.id.11303	Adult-onset asthma	6	rs7521171	1	149998497	G	A	G	A	-0.0596434	-0.0087629	0.0129279	0.0104072	4.32e-06	0.37	FALSE	FALSE	21.2849
genus.Coprococcus3.id.11303	Adult-onset asthma	7	rs8100692	19	40032132	T	C	T	C	0.0577411	-0.00512247	0.0113476	0.0093094	4.16e-07	0.56	FALSE	FALSE	25.8918
genus.Eisenbergiella.id.11304	Adult-onset asthma	1	rs11079158	17	53367641	T	C	T	C	0.100627	-0.00650931	0.022546	0.0107666	7.35e-06	0.54	FALSE	FALSE	19.9199
genus.Eisenbergiella.id.11304	Adult-onset asthma	2	rs12257723	10	109417101	A	C	A	C	-0.0952742	-0.01515	0.0211569	0.0102724	8.85e-06	0.12	FALSE	FALSE	20.279
genus.Eisenbergiella.id.11304	Adult-onset asthma	3	rs1508033	15	53375201	A	C	A	C	0.091546	0.00489379	0.0195787	0.00963475	3.23e-06	0.61	FALSE	FALSE	21.8632
genus.Eisenbergiella.id.11304	Adult-onset asthma	4	rs1553971	3	111419486	T	G	T	G	0.120965	0.0313923	0.0263054	0.0128275	5.27e-06	0.012	FALSE	FALSE	21.1459
genus.Eisenbergiella.id.11304	Adult-onset asthma	5	rs2683098	15	36178565	C	T	C	T	0.107319	0.00410043	0.022515	0.0112716	2.24e-06	0.73	FALSE	FALSE	22.72
genus.Fusicatenibacter.id.11305	Adult-onset asthma	1	rs10439674	21	42681392	A	G	A	G	-0.0572129	0.0168337	0.0130007	0.0115129	7.68e-06	0.13	FALSE	FALSE	19.3667
genus.Fusicatenibacter.id.11305	Adult-onset asthma	2	rs167879	20	55937366	C	T	C	T	-0.0659543	0.0100814	0.0148763	0.0121611	5.87e-06	0.43	FALSE	FALSE	19.6562
genus.Fusicatenibacter.id.11305	Adult-onset asthma	3	rs2025938	10	112177119	G	A	G	A	-0.0967298	-0.0215429	0.0205426	0.0167381	2.99e-06	0.2	FALSE	FALSE	22.1723
genus.Fusicatenibacter.id.11305	Adult-onset asthma	4	rs206581	18	10370596	A	G	A	G	-0.0568339	-0.00412197	0.0127894	0.0110801	8.96e-06	0.7	FALSE	FALSE	19.7476
genus.Fusicatenibacter.id.11305	Adult-onset asthma	5	rs2132128	8	15360718	G	A	G	A	-0.0771914	-0.0108066	0.0160344	0.0140195	1.08e-06	0.44	FALSE	FALSE	23.1755
genus.Fusicatenibacter.id.11305	Adult-onset asthma	6	rs3303	10	120447429	T	C	T	C	-0.0953657	0.00225441	0.020407	0.0164896	3.94e-06	0.85	FALSE	FALSE	21.8387
genus.Fusicatenibacter.id.11305	Adult-onset asthma	7	rs4378146	1	24927625	A	C	A	C	-0.0616691	-0.0024332	0.0125259	0.0105792	7.2e-07	0.83	FALSE	FALSE	24.2392
genus.Fusicatenibacter.id.11305	Adult-onset asthma	8	rs62353480	5	29595000	A	G	A	G	-0.0701397	-0.00285307	0.0145589	0.0120783	1.57e-06	0.77	FALSE	FALSE	23.2098
genus.Fusicatenibacter.id.11305	Adult-onset asthma	9	rs704418	3	64252803	T	C	T	C	0.0739124	-0.0293432	0.0151073	0.0133514	7.77e-07	0.025	FALSE	FALSE	23.9366
genus.Fusicatenibacter.id.11305	Adult-onset asthma	10	rs73103914	12	58658311	A	G	A	G	-0.0597324	-0.0138431	0.0134458	0.0112603	8.3e-06	0.21	FALSE	FALSE	19.7355
genus.Fusicatenibacter.id.11305	Adult-onset asthma	11	rs792108	2	5532793	T	C	T	C	-0.0508345	0.00442634	0.0113843	0.0095918	8.5e-06	0.6	FALSE	FALSE	19.939
genus.Fusicatenibacter.id.11305	Adult-onset asthma	12	rs8028026	15	88353215	A	G	A	G	-0.0792146	-0.0205765	0.0180505	0.0145222	8.06e-06	0.15	FALSE	FALSE	19.259
genus.Fusicatenibacter.id.11305	Adult-onset asthma	13	rs9905659	17	70697344	G	A	G	A	-0.061617	0.0123397	0.0136576	0.0120584	7.31e-06	0.29	FALSE	FALSE	20.3542
genus.Hungatella.id.11306	Adult-onset asthma	1	rs10044993	5	58424440	C	A	C	A	0.139547	0.0140453	0.0316748	0.0130763	8.07e-06	0.27	FALSE	FALSE	19.4095
genus.Hungatella.id.11306	Adult-onset asthma	2	rs13249325	8	14853525	T	G	T	G	-0.100023	-0.0096086	0.0225883	0.00950019	9.69e-06	0.32	FALSE	FALSE	19.6078
genus.Hungatella.id.11306	Adult-onset asthma	3	rs17092615	14	95973619	G	A	G	A	0.152235	0.0111328	0.0337867	0.013699	7.38e-06	0.41	FALSE	FALSE	20.3018
genus.Hungatella.id.11306	Adult-onset asthma	4	rs72759041	15	89577376	G	T	G	T	-0.126025	0.0154646	0.0282242	0.0108114	3.86e-06	0.12	FALSE	FALSE	19.9374
genus.Lachnoclostridium.id.11308	Adult-onset asthma	1	rs1528479	2	167244051	G	A	G	A	-0.0497798	0.00914112	0.0111919	0.00980475	9.64e-06	0.38	FALSE	FALSE	19.7832
genus.Lachnoclostridium.id.11308	Adult-onset asthma	2	rs1997204	12	102046595	T	C	T	C	-0.108075	-0.00458853	0.0242022	0.0199104	5.97e-06	0.85	FALSE	FALSE	19.9406
genus.Lachnoclostridium.id.11308	Adult-onset asthma	3	rs3821998	4	38694566	C	A	C	A	-0.0864066	-0.00467691	0.0192519	0.0169336	6.72e-06	0.77	FALSE	FALSE	20.1439
genus.Lachnoclostridium.id.11308	Adult-onset asthma	4	rs4738679	8	59370320	G	A	G	A	-0.0520267	0.0126064	0.011404	0.00976772	4.42e-06	0.21	FALSE	FALSE	20.813
genus.Lachnoclostridium.id.11308	Adult-onset asthma	5	rs615997	3	23037786	T	C	T	C	0.0511752	0.00679318	0.0106491	0.00924029	2.03e-06	0.44	FALSE	FALSE	23.0939
genus.Lachnoclostridium.id.11308	Adult-onset asthma	6	rs61915992	12	28169306	A	T	A	T	0.0803876	-0.00643495	0.0172209	0.0138814	2.67e-06	0.69	TRUE	TRUE	21.7905
genus.Lachnoclostridium.id.11308	Adult-onset asthma	7	rs62028349	16	27217620	G	C	G	C	0.0469989	-0.0157347	0.0105971	0.00931836	9.17e-06	0.1	TRUE	TRUE	19.6699
genus.Lachnoclostridium.id.11308	Adult-onset asthma	8	rs62285313	3	177470032	A	G	A	G	0.0864203	0.00170536	0.0181565	0.0149993	1.58e-06	0.89	FALSE	FALSE	22.6551
genus.Lachnoclostridium.id.11308	Adult-onset asthma	9	rs72829893	17	46694541	G	T	G	T	0.117472	-0.0272111	0.0268103	0.0209183	5.58e-06	0.18	FALSE	FALSE	19.1985
genus.Lachnoclostridium.id.11308	Adult-onset asthma	10	rs789029	18	1053252	C	T	C	T	-0.0641289	-0.00240816	0.0137974	0.0122989	3.75e-06	0.81	FALSE	FALSE	21.6029
genus.LachnospiraceaeFCS020group.id.11314	Adult-onset asthma	1	rs113859143	5	109403564	G	C	G	C	-0.108906	0.0176335	0.0242055	0.0180887	2.55e-06	0.3	TRUE	TRUE	20.2432
genus.LachnospiraceaeFCS020group.id.11314	Adult-onset asthma	2	rs12078956	1	35328576	C	G	C	G	0.106101	-0.00180765	0.0222904	0.0160533	2.15e-06	0.91	TRUE	TRUE	22.657
genus.LachnospiraceaeFCS020group.id.11314	Adult-onset asthma	3	rs1254846	10	44346094	G	A	G	A	0.105963	-0.0238115	0.0232501	0.0178299	5.6e-06	0.18	FALSE	FALSE	20.7709
genus.LachnospiraceaeFCS020group.id.11314	Adult-onset asthma	4	rs2322265	4	166588085	C	T	C	T	-0.0666305	0.00092926	0.0141577	0.0108031	5.21e-06	0.89	FALSE	FALSE	22.1495
genus.LachnospiraceaeFCS020group.id.11314	Adult-onset asthma	5	rs2862811	3	165996415	T	C	T	C	0.0564927	0.00812689	0.0121736	0.00925696	3.92e-06	0.39	FALSE	FALSE	21.5351
genus.LachnospiraceaeFCS020group.id.11314	Adult-onset asthma	6	rs35035870	11	3248876	T	C	T	C	-0.190615	0.00207336	0.0414403	0.0221278	2.62e-06	0.94	FALSE	FALSE	21.1578
genus.LachnospiraceaeFCS020group.id.11314	Adult-onset asthma	7	rs369444	16	23631307	C	G	C	G	0.125481	-0.0303613	0.0259008	0.0200867	3.15e-06	0.14	TRUE	TRUE	23.471
genus.LachnospiraceaeFCS020group.id.11314	Adult-onset asthma	8	rs72793667	2	53946431	A	G	A	G	-0.116881	-0.000329684	0.0246589	0.0169646	1.63e-06	1	FALSE	FALSE	22.4667
genus.LachnospiraceaeFCS020group.id.11314	Adult-onset asthma	9	rs9308097	4	165786478	A	G	A	G	0.055381	-0.00799225	0.0123659	0.00938574	7.47e-06	0.41	FALSE	FALSE	20.0571
genus.LachnospiraceaeFCS020group.id.11314	Adult-onset asthma	10	rs9788306	13	40419314	C	T	C	T	-0.062804	-0.0254563	0.0130744	0.0100669	1.39e-06	0.012	FALSE	FALSE	23.0743
genus.LachnospiraceaeFCS020group.id.11314	Adult-onset asthma	11	rs9919338	1	118425334	G	C	G	C	-0.0553339	0.00111381	0.0120621	0.0092094	4.91e-06	0.92	TRUE	TRUE	21.0443
genus.LachnospiraceaeNC2004group.id.11316	Adult-onset asthma	1	rs117467633	17	21157406	T	C	T	C	-0.169687	-0.0203317	0.0383169	0.0182584	9.13e-06	0.25	FALSE	FALSE	19.6119
genus.LachnospiraceaeNC2004group.id.11316	Adult-onset asthma	2	rs12208226	6	22725908	C	A	C	A	-0.154739	-0.00240008	0.0340372	0.016774	9.75e-06	0.89	FALSE	FALSE	20.6677
genus.LachnospiraceaeNC2004group.id.11316	Adult-onset asthma	3	rs12863463	13	47512191	G	A	G	A	-0.156365	-0.0229082	0.0345372	0.0175116	6.04e-06	0.2	FALSE	FALSE	20.4977
genus.LachnospiraceaeNC2004group.id.11316	Adult-onset asthma	4	rs1331592	9	122239986	C	G	C	G	0.0948806	-0.00308812	0.0208369	0.0110346	5.34e-06	0.76	TRUE	TRUE	20.7343
genus.LachnospiraceaeNC2004group.id.11316	Adult-onset asthma	5	rs1928659	9	29334137	T	C	T	C	0.102522	-0.000102493	0.0226445	0.0107479	6.17e-06	0.99	FALSE	FALSE	20.4978
genus.LachnospiraceaeNC2004group.id.11316	Adult-onset asthma	6	rs1929743	13	76829562	T	C	T	C	0.0837206	-0.00214044	0.0190318	0.00968912	9.06e-06	0.79	FALSE	FALSE	19.351
genus.LachnospiraceaeNC2004group.id.11316	Adult-onset asthma	7	rs3756315	5	149544722	A	G	A	G	-0.0883469	-0.00762183	0.0188397	0.00987519	3.33e-06	0.45	FALSE	FALSE	21.9905
genus.LachnospiraceaeNC2004group.id.11316	Adult-onset asthma	8	rs6116753	20	5330700	G	A	G	A	0.0994748	0.00552709	0.0209139	0.0105179	2.92e-06	0.58	FALSE	FALSE	22.6233
genus.LachnospiraceaeND3007group.id.11317	Adult-onset asthma	1	rs13110238	4	7678735	C	G	C	G	-0.0636978	0.0105197	0.0142041	0.0111796	4.48e-06	0.36	TRUE	TRUE	20.1104
genus.LachnospiraceaeND3007group.id.11317	Adult-onset asthma	2	rs72776675	10	14137663	T	C	T	C	-0.0647067	-0.000321825	0.014797	0.0120761	8.72e-06	0.96	FALSE	FALSE	19.1228
genus.LachnospiraceaeND3007group.id.11317	Adult-onset asthma	3	rs9932954	16	1100633	A	G	A	G	-0.0561864	0.0048123	0.0115984	0.00926244	1.25e-06	0.6	FALSE	FALSE	23.4674
genus.LachnospiraceaeNK4A136group.id.11319	Adult-onset asthma	1	rs10952110	7	8497922	G	T	G	T	0.0487709	0.00010822	0.0109614	0.00927996	9.08e-06	0.98	FALSE	FALSE	19.7964
genus.LachnospiraceaeNK4A136group.id.11319	Adult-onset asthma	2	rs11263806	17	35240097	A	G	A	G	-0.0524615	-0.00425554	0.0116758	0.0100095	5.07e-06	0.66	FALSE	FALSE	20.1887
genus.LachnospiraceaeNK4A136group.id.11319	Adult-onset asthma	3	rs12611395	19	21806125	A	G	A	G	-0.0902532	-0.0302527	0.0199652	0.0157018	5.83e-06	0.047	FALSE	FALSE	20.4351
genus.LachnospiraceaeNK4A136group.id.11319	Adult-onset asthma	4	rs160061	5	6116659	A	G	A	G	0.0513831	0.0214112	0.0108094	0.009215	2.12e-06	0.019	FALSE	FALSE	22.5963
genus.LachnospiraceaeNK4A136group.id.11319	Adult-onset asthma	5	rs28540839	8	84735080	A	C	A	C	0.0508285	-0.00355823	0.0110591	0.00920467	9.34e-06	0.68	FALSE	FALSE	21.1239
genus.LachnospiraceaeNK4A136group.id.11319	Adult-onset asthma	6	rs2880566	17	30016653	T	C	T	C	0.0599578	0.024854	0.0134693	0.0115877	5.61e-06	0.03	FALSE	FALSE	19.8155
genus.LachnospiraceaeNK4A136group.id.11319	Adult-onset asthma	7	rs4955932	3	55181375	T	C	T	C	-0.0492283	0.00276279	0.0109388	0.00955854	7.05e-06	0.78	FALSE	FALSE	20.2531
genus.LachnospiraceaeNK4A136group.id.11319	Adult-onset asthma	8	rs68104925	14	100177681	T	C	T	C	-0.0549104	0.00470056	0.0115385	0.00963635	2.37e-06	0.63	FALSE	FALSE	22.647
genus.LachnospiraceaeNK4A136group.id.11319	Adult-onset asthma	9	rs7073658	10	62175024	T	G	T	G	-0.0499621	-0.00499399	0.0109693	0.0094468	5.27e-06	0.58	FALSE	FALSE	20.7456
genus.LachnospiraceaeNK4A136group.id.11319	Adult-onset asthma	10	rs73044693	19	51256120	A	G	A	G	-0.10758	0.031763	0.0229884	0.0168889	3.57e-06	0.053	FALSE	FALSE	21.9
genus.LachnospiraceaeNK4A136group.id.11319	Adult-onset asthma	11	rs7616165	3	190415145	G	T	G	T	-0.230542	0.0598962	0.0483465	0.0213186	2.77e-06	0.0062	FALSE	FALSE	22.739	Outliers
genus.LachnospiraceaeNK4A136group.id.11319	Adult-onset asthma	12	rs76193507	3	161749981	A	G	A	G	-0.22973	-0.00431165	0.0499776	0.0221236	2.93e-06	0.83	FALSE	FALSE	21.1293
genus.LachnospiraceaeNK4A136group.id.11319	Adult-onset asthma	13	rs7832116	8	4842929	A	G	A	G	-0.0714756	0.00241594	0.0151703	0.0131721	3.57e-06	0.81	FALSE	FALSE	22.1987
genus.LachnospiraceaeUCG001.id.11321	Adult-onset asthma	1	rs10815577	9	7273249	C	G	C	G	-0.0683706	0.012194	0.0143691	0.00942563	1.72e-06	0.2	TRUE	TRUE	22.6403
genus.LachnospiraceaeUCG001.id.11321	Adult-onset asthma	2	rs12131224	1	166199362	C	T	C	T	0.117095	1.58e-05	0.02591	0.0160697	7.4e-06	0.99	FALSE	FALSE	20.4243
genus.LachnospiraceaeUCG001.id.11321	Adult-onset asthma	3	rs2050911	1	82384407	G	A	G	A	0.0751466	-0.00636397	0.0153934	0.010098	1.11e-06	0.53	FALSE	FALSE	23.8313
genus.LachnospiraceaeUCG001.id.11321	Adult-onset asthma	4	rs2371284	12	56256262	T	C	T	C	-0.0761893	0.00179321	0.0170127	0.011095	7.56e-06	0.89	FALSE	FALSE	20.0559
genus.LachnospiraceaeUCG001.id.11321	Adult-onset asthma	5	rs4981345	14	21455973	T	C	T	C	-0.0681973	-0.000193735	0.0149831	0.00972301	6.09e-06	0.98	FALSE	FALSE	20.7171
genus.LachnospiraceaeUCG001.id.11321	Adult-onset asthma	6	rs62496417	7	96965504	T	G	T	G	-0.0748504	0.011109	0.0165681	0.0108525	5.88e-06	0.3	FALSE	FALSE	20.4101
genus.LachnospiraceaeUCG001.id.11321	Adult-onset asthma	7	rs7213933	17	36155074	T	A	T	A	-0.0816269	0.00952164	0.01838	0.0119712	9.02e-06	0.4	TRUE	TRUE	19.7231
genus.LachnospiraceaeUCG001.id.11321	Adult-onset asthma	8	rs78848836	1	53773248	A	G	A	G	-0.118868	-0.0214538	0.0259753	0.0159364	3.38e-06	0.17	FALSE	FALSE	20.9415
genus.LachnospiraceaeUCG001.id.11321	Adult-onset asthma	9	rs79476906	1	108102470	T	A	T	A	-0.087088	-0.0152549	0.0197008	0.0125455	8.27e-06	0.24	TRUE	TRUE	19.541
genus.LachnospiraceaeUCG001.id.11321	Adult-onset asthma	10	rs8104225	19	13962924	A	G	A	G	0.0892098	0.00503241	0.0197665	0.0132113	8.04e-06	0.75	FALSE	FALSE	20.3688
genus.LachnospiraceaeUCG001.id.11321	Adult-onset asthma	11	rs985416	3	148269083	C	T	C	T	0.0970258	0.00218921	0.0181807	0.0116509	1.46e-07	0.78	FALSE	FALSE	28.4809
genus.LachnospiraceaeUCG004.id.11324	Adult-onset asthma	1	rs11128180	3	70592215	A	G	A	G	0.0648288	-0.000429195	0.0140126	0.0108412	4.52e-06	0.97	FALSE	FALSE	21.4041
genus.LachnospiraceaeUCG004.id.11324	Adult-onset asthma	2	rs12072562	1	105287469	T	C	T	C	0.133104	0.00479721	0.0303566	0.0196652	7.07e-06	0.8	FALSE	FALSE	19.2254
genus.LachnospiraceaeUCG004.id.11324	Adult-onset asthma	3	rs12673420	7	71303007	G	A	G	A	0.0554351	-0.00953226	0.0118375	0.00932736	2.98e-06	0.3	FALSE	FALSE	21.9305
genus.LachnospiraceaeUCG004.id.11324	Adult-onset asthma	4	rs12747809	1	240359089	G	A	G	A	-0.062197	0.000485648	0.0125685	0.00988277	8.65e-07	0.95	FALSE	FALSE	24.4892
genus.LachnospiraceaeUCG004.id.11324	Adult-onset asthma	5	rs12894272	14	40536481	A	G	A	G	0.0579792	-0.0065822	0.0125229	0.00979888	4.34e-06	0.51	FALSE	FALSE	21.4356
genus.LachnospiraceaeUCG004.id.11324	Adult-onset asthma	6	rs233486	6	14817584	A	G	A	G	-0.0799088	-0.019407	0.017766	0.0134434	6.28e-06	0.15	FALSE	FALSE	20.2307
genus.LachnospiraceaeUCG004.id.11324	Adult-onset asthma	7	rs2726805	4	183247601	A	G	A	G	0.0548397	-0.00565212	0.0120844	0.00943534	6.3e-06	0.56	FALSE	FALSE	20.5938
genus.LachnospiraceaeUCG004.id.11324	Adult-onset asthma	8	rs2882478	2	49904589	G	A	G	A	-0.0577091	0.0114528	0.0118338	0.00931075	1.21e-06	0.21	FALSE	FALSE	23.7814
genus.LachnospiraceaeUCG004.id.11324	Adult-onset asthma	9	rs35182105	12	24572337	A	G	A	G	-0.109724	0.0416328	0.024221	0.0180737	4.87e-06	0.023	FALSE	FALSE	20.5221
genus.LachnospiraceaeUCG004.id.11324	Adult-onset asthma	10	rs7629954	3	154242406	A	G	A	G	0.108441	0.0363588	0.023825	0.0178858	5.77e-06	0.046	FALSE	FALSE	20.7167
genus.LachnospiraceaeUCG008.id.11328	Adult-onset asthma	1	rs10741777	11	19572557	T	C	T	C	-0.0973842	0.00502615	0.0194791	0.0108153	7.69e-07	0.66	FALSE	FALSE	24.9941
genus.LachnospiraceaeUCG008.id.11328	Adult-onset asthma	2	rs10801803	1	90818872	G	A	G	A	-0.117029	-0.0240852	0.0243085	0.0136731	1.4e-06	0.086	FALSE	FALSE	23.1778
genus.LachnospiraceaeUCG008.id.11328	Adult-onset asthma	3	rs13024781	2	168628871	T	C	T	C	-0.0798769	0.018492	0.0168846	0.0092737	2.29e-06	0.048	FALSE	FALSE	22.3801
genus.LachnospiraceaeUCG008.id.11328	Adult-onset asthma	4	rs57091572	6	81214803	A	G	A	G	-0.110443	-0.00776919	0.0235801	0.0126947	2.86e-06	0.52	FALSE	FALSE	21.9372
genus.LachnospiraceaeUCG008.id.11328	Adult-onset asthma	5	rs57254474	8	23071054	G	A	G	A	0.0886511	0.0320977	0.0199045	0.0107741	6.92e-06	0.0032	FALSE	FALSE	19.8365	Outliers
genus.LachnospiraceaeUCG008.id.11328	Adult-onset asthma	6	rs61944774	12	129539818	A	G	A	G	0.179838	0.00903242	0.0393797	0.0195065	6.34e-06	0.63	FALSE	FALSE	20.8554
genus.LachnospiraceaeUCG008.id.11328	Adult-onset asthma	7	rs62277846	2	228100140	C	T	C	T	0.102292	-0.00922102	0.0212319	0.0115148	1.59e-06	0.46	FALSE	FALSE	23.2118
genus.LachnospiraceaeUCG008.id.11328	Adult-onset asthma	8	rs75356640	15	31697284	G	A	G	A	0.136523	-0.00347488	0.0303128	0.0167031	9.83e-06	0.88	FALSE	FALSE	20.2844
genus.LachnospiraceaeUCG008.id.11328	Adult-onset asthma	9	rs955844	16	84992314	A	C	A	C	0.112064	0.0156638	0.0228369	0.0124771	1.81e-06	0.21	FALSE	FALSE	24.0801
genus.LachnospiraceaeUCG008.id.11328	Adult-onset asthma	10	rs9873555	3	100496680	G	C	G	C	-0.121162	-0.00669401	0.0233467	0.0123325	2.41e-07	0.58	TRUE	TRUE	26.9327
genus.LachnospiraceaeUCG010.id.11330	Adult-onset asthma	1	rs10414815	19	42586245	T	C	T	C	0.10453	0.0445502	0.0230253	0.0145894	4.24e-06	0.0024	FALSE	FALSE	20.6096
genus.LachnospiraceaeUCG010.id.11330	Adult-onset asthma	2	rs11192447	10	83848397	A	G	A	G	0.126592	0.0097396	0.024345	0.0191213	4.69e-07	0.64	FALSE	FALSE	27.0392
genus.LachnospiraceaeUCG010.id.11330	Adult-onset asthma	3	rs17730011	6	84772845	G	A	G	A	-0.0702357	-0.00637125	0.015706	0.0120918	7.85e-06	0.59	FALSE	FALSE	19.9979
genus.LachnospiraceaeUCG010.id.11330	Adult-onset asthma	4	rs2153460	9	85576178	A	T	A	T	-0.0684038	-0.0114798	0.0156562	0.0117655	9.17e-06	0.35	TRUE	TRUE	19.0893
genus.LachnospiraceaeUCG010.id.11330	Adult-onset asthma	5	rs2833528	21	33193567	C	T	C	T	-0.0562148	-0.0173521	0.0127763	0.00955381	9.92e-06	0.068	FALSE	FALSE	19.3594
genus.LachnospiraceaeUCG010.id.11330	Adult-onset asthma	6	rs336138	5	8146371	G	T	G	T	0.0779543	0.0127877	0.0171865	0.0124394	7.48e-06	0.28	FALSE	FALSE	20.5733
genus.LachnospiraceaeUCG010.id.11330	Adult-onset asthma	7	rs4576377	7	81410263	A	C	A	C	-0.0572001	0.0160176	0.0127043	0.00945114	7.63e-06	0.095	FALSE	FALSE	20.2718
genus.LachnospiraceaeUCG010.id.11330	Adult-onset asthma	8	rs72761829	1	224897491	A	T	A	T	0.111884	0.00290756	0.0238893	0.0173721	2.58e-06	0.87	TRUE	TRUE	21.9344
genus.LachnospiraceaeUCG010.id.11330	Adult-onset asthma	9	rs72894957	2	185862591	G	A	G	A	0.222263	0.0175213	0.0486425	0.021811	5.68e-06	0.45	FALSE	FALSE	20.8786
genus.LachnospiraceaeUCG010.id.11330	Adult-onset asthma	10	rs74315802	14	29872341	G	T	G	T	0.0867262	-0.00364999	0.0183477	0.0138395	3.19e-06	0.78	FALSE	FALSE	22.3428
genus.LachnospiraceaeUCG010.id.11330	Adult-onset asthma	11	rs9981767	21	44079875	A	C	A	C	0.0655062	0.00229247	0.0131994	0.00990375	9.96e-07	0.79	FALSE	FALSE	24.6295
genus.Tyzzerella3.id.11335	Adult-onset asthma	1	rs1232220	6	102680257	G	T	G	T	-0.143869	0.0102304	0.031828	0.0139252	7.91e-06	0.52	FALSE	FALSE	20.4323
genus.Tyzzerella3.id.11335	Adult-onset asthma	2	rs17706273	5	16388259	T	C	T	C	-0.140368	0.00461942	0.0274708	0.0133477	5.88e-07	0.75	FALSE	FALSE	26.1094
genus.Tyzzerella3.id.11335	Adult-onset asthma	3	rs17809157	7	82547827	A	T	A	T	-0.163819	-0.0174655	0.0336386	0.0158728	1.54e-06	0.29	TRUE	TRUE	23.7167
genus.Tyzzerella3.id.11335	Adult-onset asthma	4	rs191093	12	77390329	G	A	G	A	0.159008	0.0248398	0.0353306	0.0167156	6.76e-06	0.16	FALSE	FALSE	20.2552
genus.Tyzzerella3.id.11335	Adult-onset asthma	5	rs4904512	14	89595945	T	C	T	C	-0.117151	-0.0109388	0.0250306	0.01197	3.09e-06	0.39	FALSE	FALSE	21.9054
genus.Tyzzerella3.id.11335	Adult-onset asthma	6	rs67476743	19	1030320	T	G	T	G	0.132164	-0.00566967	0.022208	0.0101001	3.74e-09	0.59	FALSE	FALSE	35.4165
genus.Tyzzerella3.id.11335	Adult-onset asthma	7	rs75091807	13	35023691	G	T	G	T	-0.184966	0.00611236	0.0383029	0.0164892	1.71e-06	0.74	FALSE	FALSE	23.3196
genus.Tyzzerella3.id.11335	Adult-onset asthma	8	rs7561370	2	57810406	T	C	T	C	0.131341	0.00906185	0.0286292	0.0136445	1.52e-06	0.5	FALSE	FALSE	21.0466
genus.Eubacteriumhalliigroup.id.11338	Adult-onset asthma	1	rs10501370	11	58040621	C	T	C	T	-0.115589	-0.0227738	0.0252489	0.0220635	5.42e-06	0.32	FALSE	FALSE	20.9579
genus.Eubacteriumhalliigroup.id.11338	Adult-onset asthma	2	rs10808115	7	100635375	A	C	A	C	-0.0504747	-0.00755608	0.0109922	0.00923258	4.42e-06	0.41	FALSE	FALSE	21.0851
genus.Eubacteriumhalliigroup.id.11338	Adult-onset asthma	3	rs117748144	11	11771637	T	C	T	C	-0.126582	-0.0267383	0.028712	0.0202709	7.86e-06	0.18	FALSE	FALSE	19.4365
genus.Eubacteriumhalliigroup.id.11338	Adult-onset asthma	4	rs13116360	4	111885431	T	C	T	C	0.154124	0.0228562	0.0297185	0.020023	2.94e-07	0.26	FALSE	FALSE	26.896
genus.Eubacteriumhalliigroup.id.11338	Adult-onset asthma	5	rs17474256	1	104524676	G	A	G	A	0.0810805	-0.00860207	0.0184573	0.0155532	9.45e-06	0.54	FALSE	FALSE	19.2973
genus.Eubacteriumhalliigroup.id.11338	Adult-onset asthma	6	rs630939	18	48384463	C	T	C	T	-0.0508914	0.00499442	0.0114352	0.00936355	9.16e-06	0.6	FALSE	FALSE	19.8062
genus.Eubacteriumhalliigroup.id.11338	Adult-onset asthma	7	rs6550770	3	23663416	T	C	T	C	-0.198087	-0.0232066	0.0443545	0.0203817	4.82e-06	0.25	FALSE	FALSE	19.9452
genus.Eubacteriumhalliigroup.id.11338	Adult-onset asthma	8	rs78056098	11	123789877	G	T	G	T	-0.0507411	0.00751286	0.0113758	0.00963565	8.29e-06	0.44	FALSE	FALSE	19.8955
genus.Eubacteriumoxidoreducensgroup.id.11339	Adult-onset asthma	1	rs12129908	1	195064019	C	A	C	A	0.0893272	-0.00727252	0.0198333	0.00931109	5.8e-06	0.42	FALSE	FALSE	20.2852
genus.Eubacteriumoxidoreducensgroup.id.11339	Adult-onset asthma	2	rs12423772	12	94515340	G	T	G	T	0.14098	0.0230864	0.0295029	0.0151218	2.63e-06	0.11	FALSE	FALSE	22.8341
genus.Eubacteriumoxidoreducensgroup.id.11339	Adult-onset asthma	3	rs34561138	16	86480355	G	A	G	A	0.216145	0.00885388	0.045992	0.0183656	2.51e-06	0.61	FALSE	FALSE	22.0865
genus.Eubacteriumoxidoreducensgroup.id.11339	Adult-onset asthma	4	rs440215	5	106882394	C	T	C	T	0.0932766	-0.00500147	0.0195294	0.009271	1.65e-06	0.56	FALSE	FALSE	22.8122
genus.Eubacteriumruminantiumgroup.id.11340	Adult-onset asthma	1	rs10131724	14	52219066	A	C	A	C	-0.199832	-0.0153981	0.0414577	0.0195125	2.39e-06	0.44	FALSE	FALSE	23.2338
genus.Eubacteriumruminantiumgroup.id.11340	Adult-onset asthma	2	rs10923018	1	88523399	G	A	G	A	0.0726438	-0.0133105	0.0160924	0.00926855	6.8e-06	0.14	FALSE	FALSE	20.3777
genus.Eubacteriumruminantiumgroup.id.11340	Adult-onset asthma	3	rs112375806	22	48749548	T	A	T	A	0.143141	0.0137128	0.0293757	0.0159806	5.82e-06	0.4	TRUE	TRUE	23.7438
genus.Eubacteriumruminantiumgroup.id.11340	Adult-onset asthma	4	rs11637981	15	61289622	G	T	G	T	-0.073258	0.00435934	0.0160888	0.00929845	5.44e-06	0.68	FALSE	FALSE	20.733
genus.Eubacteriumruminantiumgroup.id.11340	Adult-onset asthma	5	rs139749	22	25303055	C	T	C	T	-0.0845439	-0.000120176	0.0171791	0.00980881	8.59e-07	0.99	FALSE	FALSE	24.2195
genus.Eubacteriumruminantiumgroup.id.11340	Adult-onset asthma	6	rs17519472	12	30360954	C	T	C	T	0.107804	0.00309864	0.0233984	0.0131145	4.7e-06	0.85	FALSE	FALSE	21.2275
genus.Eubacteriumruminantiumgroup.id.11340	Adult-onset asthma	7	rs57340348	6	130030114	T	C	T	C	-0.0979429	-0.00671864	0.0212166	0.0118216	4.93e-06	0.61	FALSE	FALSE	21.3106
genus.Eubacteriumruminantiumgroup.id.11340	Adult-onset asthma	8	rs606117	9	2539358	A	G	A	G	0.0833243	0.0108245	0.018056	0.0100122	4.82e-06	0.29	FALSE	FALSE	21.2961
genus.Eubacteriumruminantiumgroup.id.11340	Adult-onset asthma	9	rs7000472	8	138626268	A	G	A	G	-0.0762282	-0.00880655	0.016523	0.0094635	4.07e-06	0.35	FALSE	FALSE	21.284
genus.Eubacteriumruminantiumgroup.id.11340	Adult-onset asthma	10	rs72836424	10	129037453	C	T	C	T	-0.139825	0.0166618	0.030069	0.0162956	2.62e-06	0.32	FALSE	FALSE	21.6237
genus.Eubacteriumruminantiumgroup.id.11340	Adult-onset asthma	11	rs73139629	12	63306003	A	C	A	C	-0.115098	0.0141203	0.0247909	0.0144143	5.36e-06	0.32	FALSE	FALSE	21.555
genus.Eubacteriumventriosumgroup.id.11341	Adult-onset asthma	1	rs11617697	13	98785900	A	G	A	G	-0.143349	0.00361983	0.0286241	0.0214157	7.22e-07	0.85	FALSE	FALSE	25.0798
genus.Eubacteriumventriosumgroup.id.11341	Adult-onset asthma	2	rs13082419	3	107736434	C	T	C	T	-0.0715522	-0.00902588	0.016137	0.0127073	9.56e-06	0.49	FALSE	FALSE	19.6608
genus.Eubacteriumventriosumgroup.id.11341	Adult-onset asthma	3	rs16884680	8	114445055	G	T	G	T	-0.0906428	-0.0158447	0.0191909	0.015841	1.74e-06	0.31	FALSE	FALSE	22.3088
genus.Eubacteriumventriosumgroup.id.11341	Adult-onset asthma	4	rs35179274	14	51960625	C	T	C	T	-0.0627263	-0.00684139	0.013786	0.0108848	5.76e-06	0.53	FALSE	FALSE	20.7026
genus.Eubacteriumventriosumgroup.id.11341	Adult-onset asthma	5	rs3809430	14	44975510	T	C	T	C	-0.0548171	-0.0112739	0.0118426	0.0094664	3.55e-06	0.26	FALSE	FALSE	21.426
genus.Eubacteriumventriosumgroup.id.11341	Adult-onset asthma	6	rs66746423	1	109398264	C	T	C	T	0.0751501	0.00799355	0.0164978	0.013161	6.11e-06	0.52	FALSE	FALSE	20.7494
genus.Eubacteriumventriosumgroup.id.11341	Adult-onset asthma	7	rs66830358	3	171895485	T	A	T	A	0.0528752	0.000867995	0.0117972	0.00939204	6.87e-06	0.94	TRUE	TRUE	20.0884
genus.Eubacteriumventriosumgroup.id.11341	Adult-onset asthma	8	rs72783037	16	60348381	C	A	C	A	0.0658926	-0.00367236	0.0143747	0.0114505	6.55e-06	0.75	FALSE	FALSE	21.0124
genus.Eubacteriumventriosumgroup.id.11341	Adult-onset asthma	9	rs73615400	20	50140919	T	C	T	C	-0.0956303	0.00483064	0.0193428	0.0163694	9.54e-07	0.78	FALSE	FALSE	24.443
genus.Eubacteriumventriosumgroup.id.11341	Adult-onset asthma	10	rs78250280	1	147291928	G	A	G	A	0.0749762	-0.000937347	0.0164404	0.0127597	3.36e-06	0.96	FALSE	FALSE	20.7979
genus.Eubacteriumventriosumgroup.id.11341	Adult-onset asthma	11	rs876734	12	52423996	C	T	C	T	-0.0618696	-0.00203192	0.0132532	0.0107069	2.89e-06	0.85	FALSE	FALSE	21.7927
genus.Eubacteriumventriosumgroup.id.11341	Adult-onset asthma	12	rs9316536	13	51938576	T	G	T	G	-0.0817111	-0.0165975	0.0183121	0.0161704	7.84e-06	0.31	FALSE	FALSE	19.9107
genus.Ruminococcusgauvreauiigroup.id.11342	Adult-onset asthma	1	rs10931481	2	191954852	G	A	G	A	0.0610096	0.00292949	0.0130484	0.00993113	3.38e-06	0.78	FALSE	FALSE	21.8615
genus.Ruminococcusgauvreauiigroup.id.11342	Adult-onset asthma	2	rs12539819	7	153487396	C	T	C	T	0.110654	-0.00620816	0.0240684	0.0167249	4.49e-06	0.64	FALSE	FALSE	21.1367
genus.Ruminococcusgauvreauiigroup.id.11342	Adult-onset asthma	3	rs13188803	5	112627773	T	A	T	A	0.0709419	0.0167164	0.0156855	0.0113785	7.28e-06	0.16	TRUE	TRUE	20.4554
genus.Ruminococcusgauvreauiigroup.id.11342	Adult-onset asthma	4	rs2105937	1	20552072	A	G	A	G	0.0580215	0.0115524	0.0127806	0.00959681	5.1e-06	0.22	FALSE	FALSE	20.61
genus.Ruminococcusgauvreauiigroup.id.11342	Adult-onset asthma	5	rs2166943	8	137090850	A	C	A	C	0.0566974	0.00493462	0.0123497	0.00934288	5.28e-06	0.65	FALSE	FALSE	21.0773
genus.Ruminococcusgauvreauiigroup.id.11342	Adult-onset asthma	6	rs289410	15	85563483	G	A	G	A	-0.0654926	0.00134225	0.0139101	0.0106057	2.27e-06	0.86	FALSE	FALSE	22.1678
genus.Ruminococcusgauvreauiigroup.id.11342	Adult-onset asthma	7	rs71386687	16	2767894	T	G	T	G	0.121037	-0.0105958	0.02386	0.0176512	2.91e-07	0.56	FALSE	FALSE	25.7333
genus.Ruminococcusgauvreauiigroup.id.11342	Adult-onset asthma	8	rs73802842	4	18824860	C	A	C	A	0.0736808	-0.011591	0.0169665	0.0126841	7.48e-06	0.35	FALSE	FALSE	18.8593
genus.Ruminococcusgauvreauiigroup.id.11342	Adult-onset asthma	9	rs9870933	3	112372317	A	G	A	G	0.0621643	-0.0127083	0.0126072	0.00956079	8.49e-07	0.19	FALSE	FALSE	24.3135
genus.Intestinibacter.id.11345	Adult-onset asthma	1	rs118030283	16	5993076	G	A	G	A	-0.151829	-0.00309302	0.0324471	0.0202148	2.67e-06	0.94	FALSE	FALSE	21.8956
genus.Intestinibacter.id.11345	Adult-onset asthma	2	rs2098844	11	127703160	C	T	C	T	-0.0575295	0.00684506	0.0128416	0.00927417	6.79e-06	0.47	FALSE	FALSE	20.0699
genus.Intestinibacter.id.11345	Adult-onset asthma	3	rs2702387	4	179361262	A	G	A	G	0.0608559	0.0072337	0.0132145	0.00976484	4.26e-06	0.54	FALSE	FALSE	21.2081
genus.Intestinibacter.id.11345	Adult-onset asthma	4	rs4327025	15	92446683	G	A	G	A	-0.0810346	-0.00764572	0.0154397	0.0112213	1.64e-07	0.5	FALSE	FALSE	27.5464
genus.Intestinibacter.id.11345	Adult-onset asthma	5	rs447950	5	148846426	A	G	A	G	0.0628342	0.00631716	0.0136652	0.00996219	5.64e-06	0.53	FALSE	FALSE	21.1426
genus.Intestinibacter.id.11345	Adult-onset asthma	6	rs478972	11	125663184	T	C	T	C	-0.142681	0.0157537	0.0297116	0.0213046	1.82e-06	0.44	FALSE	FALSE	23.0611
genus.Intestinibacter.id.11345	Adult-onset asthma	7	rs6062862	20	61325223	A	G	A	G	0.0924508	0.0171915	0.0204658	0.0142089	6.68e-06	0.19	FALSE	FALSE	20.4063
genus.Romboutsia.id.11347	Adult-onset asthma	1	rs10279978	7	5319387	A	G	A	G	-0.0622202	0.00362001	0.0127675	0.00992941	1.17e-06	0.74	FALSE	FALSE	23.7492
genus.Romboutsia.id.11347	Adult-onset asthma	2	rs11221428	11	99665050	T	C	T	C	-0.0726779	-0.00657491	0.0158263	0.0122039	6.49e-06	0.63	FALSE	FALSE	21.0885
genus.Romboutsia.id.11347	Adult-onset asthma	3	rs114398731	5	57229635	G	C	G	C	-0.131039	0.0468207	0.0293815	0.0202854	7.96e-06	0.02	TRUE	TRUE	19.8907
genus.Romboutsia.id.11347	Adult-onset asthma	4	rs16843578	1	171903885	C	T	C	T	-0.0875276	0.0163162	0.0196779	0.0160514	5.08e-06	0.27	FALSE	FALSE	19.7849
genus.Romboutsia.id.11347	Adult-onset asthma	5	rs34302036	7	78136725	A	G	A	G	0.0550261	-0.017437	0.0120835	0.00931338	5.88e-06	0.059	FALSE	FALSE	20.7374
genus.Romboutsia.id.11347	Adult-onset asthma	6	rs61841503	10	17019559	G	A	G	A	0.092888	9.65e-05	0.0171454	0.0122558	4e-08	0.98	FALSE	FALSE	29.351
genus.Romboutsia.id.11347	Adult-onset asthma	7	rs62504452	7	145760298	A	G	A	G	-0.0710048	-0.00933697	0.0156654	0.0121352	4.66e-06	0.47	FALSE	FALSE	20.5443
genus.Romboutsia.id.11347	Adult-onset asthma	8	rs75200530	8	5088054	T	G	T	G	-0.190644	-0.0234624	0.0421065	0.0210581	5.07e-06	0.29	FALSE	FALSE	20.4998
genus.Romboutsia.id.11347	Adult-onset asthma	9	rs75987356	2	16066705	G	A	G	A	-0.129578	-0.0102596	0.0280454	0.019141	6.71e-06	0.62	FALSE	FALSE	21.3472
genus.Romboutsia.id.11347	Adult-onset asthma	10	rs77702691	13	88725540	A	G	A	G	-0.094406	0.0321553	0.0208544	0.0153178	7.37e-06	0.031	FALSE	FALSE	20.4928
genus.Romboutsia.id.11347	Adult-onset asthma	11	rs9389266	6	135411737	T	G	T	G	0.0722815	0.033678	0.0162353	0.0127492	9.38e-06	0.008	FALSE	FALSE	19.8213	Outliers
genus.Romboutsia.id.11347	Adult-onset asthma	12	rs9567264	13	32720756	C	T	C	T	0.0580018	0.0126227	0.0127495	0.0100431	5.76e-06	0.23	FALSE	FALSE	20.6966
genus.Terrisporobacter.id.11348	Adult-onset asthma	1	rs1883097	11	8938819	C	T	C	T	0.226399	0.0387163	0.0454642	0.0196664	4.16e-07	0.047	FALSE	FALSE	24.7976
genus.Terrisporobacter.id.11348	Adult-onset asthma	2	rs2569953	3	144148905	A	C	A	C	-0.0775591	-0.00585301	0.0174641	0.00924874	8.95e-06	0.58	FALSE	FALSE	19.723
genus.Terrisporobacter.id.11348	Adult-onset asthma	3	rs58405430	11	20621043	G	T	G	T	0.134617	-0.00530163	0.0301177	0.0149948	7.94e-06	0.76	FALSE	FALSE	19.9782
genus.CandidatusSoleaferrea.id.11350	Adult-onset asthma	1	rs10090365	8	138638199	A	G	A	G	-0.0834413	0.0143565	0.0180989	0.00923575	4.17e-06	0.12	FALSE	FALSE	21.2549
genus.CandidatusSoleaferrea.id.11350	Adult-onset asthma	2	rs10809135	9	10611282	T	C	T	C	0.0834858	-0.00978546	0.0182426	0.00919928	5.47e-06	0.32	FALSE	FALSE	20.9435
genus.CandidatusSoleaferrea.id.11350	Adult-onset asthma	3	rs11153159	6	109376647	G	C	G	C	-0.12805	-0.0368167	0.0285446	0.014392	4.42e-06	0.01	TRUE	TRUE	20.1238
genus.CandidatusSoleaferrea.id.11350	Adult-onset asthma	4	rs2193878	3	190349049	T	A	T	A	0.228255	0.0407928	0.0509241	0.0208869	9.46e-06	0.051	TRUE	TRUE	20.0906
genus.CandidatusSoleaferrea.id.11350	Adult-onset asthma	5	rs4294381	1	224688107	T	C	T	C	0.112197	0.0040172	0.023186	0.0115511	1.37e-06	0.74	FALSE	FALSE	23.4157
genus.CandidatusSoleaferrea.id.11350	Adult-onset asthma	6	rs4678258	3	137945192	T	C	T	C	0.0986136	-0.00448226	0.0215646	0.0110684	5.53e-06	0.67	FALSE	FALSE	20.9117
genus.CandidatusSoleaferrea.id.11350	Adult-onset asthma	7	rs6489992	12	115352769	A	G	A	G	-0.0840437	0.000804852	0.0187031	0.00953469	7.89e-06	0.95	FALSE	FALSE	20.1923
genus.CandidatusSoleaferrea.id.11350	Adult-onset asthma	8	rs6494306	15	62394540	A	G	A	G	-0.0969304	0.000422435	0.0214221	0.0110519	5.8e-06	0.94	FALSE	FALSE	20.4737
genus.CandidatusSoleaferrea.id.11350	Adult-onset asthma	9	rs7400877	14	76403542	T	C	T	C	-0.0951085	0.00778986	0.0212799	0.0109139	9.29e-06	0.49	FALSE	FALSE	19.9756
genus.Ruminiclostridium5.id.11355	Adult-onset asthma	1	rs113753996	5	32477664	T	C	T	C	0.0820689	-0.00933861	0.0174463	0.0158742	3.99e-06	0.56	FALSE	FALSE	22.1285
genus.Ruminiclostridium5.id.11355	Adult-onset asthma	2	rs1223978	13	108775162	T	C	T	C	0.0484169	-7.07e-05	0.0108254	0.00940276	8.16e-06	0.96	FALSE	FALSE	20.0034
genus.Ruminiclostridium5.id.11355	Adult-onset asthma	3	rs1492620	6	50405920	T	C	T	C	-0.0830505	0.00157794	0.0180073	0.0158861	3.53e-06	0.87	FALSE	FALSE	21.271
genus.Ruminiclostridium5.id.11355	Adult-onset asthma	4	rs2286384	12	1891043	G	C	G	C	-0.0518814	-0.0139088	0.0107482	0.00922116	1.44e-06	0.15	TRUE	TRUE	23.2997
genus.Ruminiclostridium5.id.11355	Adult-onset asthma	5	rs243585	21	19151940	C	G	C	G	-0.0585939	0.0021652	0.0121017	0.0106568	1.33e-06	0.82	TRUE	TRUE	23.443
genus.Ruminiclostridium5.id.11355	Adult-onset asthma	6	rs2791343	8	131316030	T	C	T	C	0.051717	-0.00796955	0.0113369	0.00978957	5.54e-06	0.39	FALSE	FALSE	20.8104
genus.Ruminiclostridium5.id.11355	Adult-onset asthma	7	rs2801960	1	41878680	C	G	C	G	0.0520975	-0.0164999	0.0115111	0.00998623	6.21e-06	0.1	TRUE	TRUE	20.4832
genus.Ruminiclostridium5.id.11355	Adult-onset asthma	8	rs2833828	21	33811886	G	A	G	A	0.0489617	0.0203745	0.0108702	0.00933377	6.82e-06	0.026	FALSE	FALSE	20.2879
genus.Ruminiclostridium5.id.11355	Adult-onset asthma	9	rs4955951	3	55243531	A	G	A	G	-0.0713749	0.00945086	0.0165826	0.0147093	9.96e-06	0.49	FALSE	FALSE	18.5261
genus.Ruminiclostridium5.id.11355	Adult-onset asthma	10	rs79968837	20	41177956	A	G	A	G	-0.0950311	0.0224977	0.0193507	0.0164833	1.15e-06	0.17	FALSE	FALSE	24.1177
genus.Ruminiclostridium6.id.11356	Adult-onset asthma	1	rs10829821	10	132651293	T	C	T	C	-0.097606	0.00629646	0.0216072	0.0151397	3.47e-06	0.67	FALSE	FALSE	20.4058
genus.Ruminiclostridium6.id.11356	Adult-onset asthma	2	rs116969552	10	128214403	A	G	A	G	-0.166823	0.0191115	0.0376681	0.0215567	9.16e-06	0.4	FALSE	FALSE	19.6139
genus.Ruminiclostridium6.id.11356	Adult-onset asthma	3	rs11992182	8	79766499	A	C	A	C	0.0625299	-0.00151159	0.0137876	0.0103652	4.65e-06	0.82	FALSE	FALSE	20.5684
genus.Ruminiclostridium6.id.11356	Adult-onset asthma	4	rs1871858	15	61047117	C	G	C	G	-0.105422	0.0275175	0.0237274	0.0170282	9.12e-06	0.096	TRUE	TRUE	19.7404
genus.Ruminiclostridium6.id.11356	Adult-onset asthma	5	rs35362464	4	36478011	C	A	C	A	0.0720077	-0.00688716	0.0165387	0.0122375	8.99e-06	0.6	FALSE	FALSE	18.9564
genus.Ruminiclostridium6.id.11356	Adult-onset asthma	6	rs61060922	16	72136154	T	G	T	G	0.15913	0.00780483	0.0322283	0.0202991	1.09e-06	0.74	FALSE	FALSE	24.3796
genus.Ruminiclostridium6.id.11356	Adult-onset asthma	7	rs67479537	19	10115515	T	C	T	C	0.118994	0.0194517	0.026487	0.0173761	9.3e-06	0.27	FALSE	FALSE	20.183
genus.Ruminiclostridium6.id.11356	Adult-onset asthma	8	rs71414120	14	56938952	T	G	T	G	0.200894	-0.00610563	0.0406434	0.0196259	1.08e-06	0.76	FALSE	FALSE	24.4317
genus.Ruminiclostridium6.id.11356	Adult-onset asthma	9	rs72991535	18	76018244	T	G	T	G	0.135604	0.0422832	0.0295174	0.019926	4.95e-06	0.025	FALSE	FALSE	21.1051
genus.Ruminiclostridium6.id.11356	Adult-onset asthma	10	rs73176030	7	101271282	T	C	T	C	0.058665	0.0012629	0.013208	0.00979047	7.29e-06	0.88	FALSE	FALSE	19.7282
genus.Ruminiclostridium6.id.11356	Adult-onset asthma	11	rs77193512	11	40289063	A	G	A	G	0.0736533	0.00614701	0.0153163	0.011778	1.3e-06	0.65	FALSE	FALSE	23.1246
genus.Ruminiclostridium6.id.11356	Adult-onset asthma	12	rs792058	2	5548605	G	A	G	A	0.0554234	0.00953304	0.0125423	0.00939662	8.58e-06	0.33	FALSE	FALSE	19.5268
genus.Ruminiclostridium6.id.11356	Adult-onset asthma	13	rs79968172	1	240503826	G	A	G	A	0.11614	-0.0381661	0.0243083	0.0198285	1.66e-06	0.054	FALSE	FALSE	22.8271
genus.Ruminiclostridium6.id.11356	Adult-onset asthma	14	rs9555756	13	111703249	A	C	A	C	-0.0804138	0.0146097	0.0176692	0.0133622	7.1e-06	0.27	FALSE	FALSE	20.7123
genus.Ruminiclostridium9.id.11357	Adult-onset asthma	1	rs113048721	9	74214419	C	G	C	G	0.0600735	0.0120879	0.0132737	0.0106777	4.1e-06	0.25	TRUE	TRUE	20.4823
genus.Ruminiclostridium9.id.11357	Adult-onset asthma	2	rs115044523	7	47013498	G	A	G	A	-0.0980026	-0.0206871	0.0202616	0.0163924	2.37e-06	0.23	FALSE	FALSE	23.3951
genus.Ruminiclostridium9.id.11357	Adult-onset asthma	3	rs12419854	11	68886460	T	A	T	A	-0.0727975	0.0344422	0.0155594	0.0137056	3.18e-06	0.013	TRUE	TRUE	21.89
genus.Ruminiclostridium9.id.11357	Adult-onset asthma	4	rs13033315	2	204706865	T	A	T	A	0.0511195	0.00504495	0.0111418	0.00929981	5.68e-06	0.61	TRUE	TRUE	21.0506
genus.Ruminiclostridium9.id.11357	Adult-onset asthma	5	rs7137760	12	10702414	C	T	C	T	0.050797	-0.00697444	0.0112182	0.00937672	7.07e-06	0.46	FALSE	FALSE	20.5035
genus.Ruminiclostridium9.id.11357	Adult-onset asthma	6	rs73592673	6	128568828	A	T	A	T	-0.081629	-0.00235315	0.0169515	0.0126957	2.14e-06	0.9	TRUE	TRUE	23.1886
genus.Ruminiclostridium9.id.11357	Adult-onset asthma	7	rs74303178	8	14697544	T	C	T	C	0.0532742	-0.00128409	0.0119274	0.0101312	7.92e-06	0.92	FALSE	FALSE	19.9501
genus.Ruminiclostridium9.id.11357	Adult-onset asthma	8	rs78191726	6	67655320	T	C	T	C	0.0944998	-0.0155787	0.0210206	0.0161652	7.58e-06	0.33	FALSE	FALSE	20.2103
genus.Ruminiclostridium9.id.11357	Adult-onset asthma	9	rs79082720	7	155701010	C	G	C	G	0.0928576	-0.0222762	0.0204871	0.0166643	6.47e-06	0.19	TRUE	TRUE	20.5434
genus.Ruminiclostridium9.id.11357	Adult-onset asthma	10	rs9522712	13	90441578	T	C	T	C	0.0699728	-0.0267954	0.0154939	0.0126245	4.66e-06	0.032	FALSE	FALSE	20.3956
genus.RuminococcaceaeNK4A214group.id.11358	Adult-onset asthma	1	rs114244418	2	235430299	C	G	C	G	-0.175266	-0.0197978	0.0372779	0.0207444	3.59e-06	0.33	TRUE	TRUE	22.1051
genus.RuminococcaceaeNK4A214group.id.11358	Adult-onset asthma	2	rs11586410	1	157338888	G	A	G	A	-0.0863422	-0.011113	0.0169937	0.0145133	3.66e-07	0.52	FALSE	FALSE	25.8149
genus.RuminococcaceaeNK4A214group.id.11358	Adult-onset asthma	3	rs12642039	4	159932022	T	C	T	C	-0.0553003	-0.00924227	0.0119397	0.00966013	3.43e-06	0.38	FALSE	FALSE	21.4519
genus.RuminococcaceaeNK4A214group.id.11358	Adult-onset asthma	4	rs12731	2	239087912	A	G	A	G	-0.0527684	0.000963263	0.0115053	0.00928049	4.87e-06	0.91	FALSE	FALSE	21.0353
genus.RuminococcaceaeNK4A214group.id.11358	Adult-onset asthma	5	rs13087692	3	84725039	T	G	T	G	0.0574623	0.00388855	0.012594	0.00996382	8.69e-06	0.72	FALSE	FALSE	20.8181
genus.RuminococcaceaeNK4A214group.id.11358	Adult-onset asthma	6	rs147475196	3	26509287	A	G	A	G	-0.133769	0.00737381	0.0295196	0.0199735	4.72e-06	0.73	FALSE	FALSE	20.5347
genus.RuminococcaceaeNK4A214group.id.11358	Adult-onset asthma	7	rs34576931	12	78373555	G	C	G	C	-0.0873312	-0.00861905	0.0194886	0.0152821	4.72e-06	0.57	TRUE	TRUE	20.0806
genus.RuminococcaceaeNK4A214group.id.11358	Adult-onset asthma	8	rs35559912	5	35288938	T	C	T	C	-0.0925071	-0.0247654	0.0203674	0.0171742	4.89e-06	0.16	FALSE	FALSE	20.6291
genus.RuminococcaceaeNK4A214group.id.11358	Adult-onset asthma	9	rs5994253	22	17793012	A	G	A	G	-0.0811302	0.000529532	0.0157621	0.0123985	2.35e-07	0.97	FALSE	FALSE	26.4934
genus.RuminococcaceaeNK4A214group.id.11358	Adult-onset asthma	10	rs62027366	16	24073806	T	C	T	C	0.0615389	0.0144343	0.0137612	0.0110845	6.58e-06	0.19	FALSE	FALSE	19.9981
genus.RuminococcaceaeNK4A214group.id.11358	Adult-onset asthma	11	rs73158814	7	132042135	C	G	C	G	-0.109257	-0.00903262	0.0227458	0.0180604	2.2e-06	0.61	TRUE	TRUE	23.0726
genus.RuminococcaceaeUCG002.id.11360	Adult-onset asthma	1	rs10916131	1	227563126	C	T	C	T	-0.069333	-0.019145	0.0146753	0.0126879	2.87e-06	0.13	FALSE	FALSE	22.3205
genus.RuminococcaceaeUCG002.id.11360	Adult-onset asthma	2	rs10927423	1	14732458	C	A	C	A	-0.0713617	0.00446381	0.0147712	0.0130273	8.5e-07	0.7	FALSE	FALSE	23.3398
genus.RuminococcaceaeUCG002.id.11360	Adult-onset asthma	3	rs113147300	9	114066670	A	G	A	G	-0.075842	-0.0107648	0.0164562	0.0131282	7.69e-06	0.45	FALSE	FALSE	21.2403
genus.RuminococcaceaeUCG002.id.11360	Adult-onset asthma	4	rs11607472	11	43344751	A	G	A	G	-0.0780229	-0.00813878	0.0176325	0.014659	7.19e-06	0.59	FALSE	FALSE	19.5802
genus.RuminococcaceaeUCG002.id.11360	Adult-onset asthma	5	rs116974815	11	111712942	C	A	C	A	-0.189731	0.0492928	0.0396566	0.0198005	2.03e-06	0.014	FALSE	FALSE	22.8899
genus.RuminococcaceaeUCG002.id.11360	Adult-onset asthma	6	rs12463378	19	54475808	A	G	A	G	-0.0522061	0.0154581	0.0112086	0.00946643	2.96e-06	0.11	FALSE	FALSE	21.6938
genus.RuminococcaceaeUCG002.id.11360	Adult-onset asthma	7	rs2265670	1	190171640	C	G	C	G	-0.0512404	0.00661419	0.0109287	0.00922346	2.99e-06	0.45	TRUE	TRUE	21.9831
genus.RuminococcaceaeUCG002.id.11360	Adult-onset asthma	8	rs362417	14	73589896	G	C	G	C	-0.054863	0.0110806	0.0120984	0.0101995	7.8e-06	0.26	TRUE	TRUE	20.5638
genus.RuminococcaceaeUCG002.id.11360	Adult-onset asthma	9	rs55793120	12	47384118	T	C	T	C	0.137396	0.0242641	0.027414	0.0200919	4.81e-07	0.22	FALSE	FALSE	25.1191
genus.RuminococcaceaeUCG002.id.11360	Adult-onset asthma	10	rs56030423	15	90780618	G	A	G	A	-0.0982874	0.0138033	0.0216344	0.0166496	6.3e-06	0.41	FALSE	FALSE	20.6398
genus.RuminococcaceaeUCG002.id.11360	Adult-onset asthma	11	rs57079348	13	87920450	T	G	T	G	-0.076573	0.0162976	0.017282	0.0146914	7.22e-06	0.28	FALSE	FALSE	19.632
genus.RuminococcaceaeUCG002.id.11360	Adult-onset asthma	12	rs6542556	2	120757853	A	G	A	G	0.050974	-0.00138126	0.011406	0.00959456	7.86e-06	0.89	FALSE	FALSE	19.9724
genus.RuminococcaceaeUCG002.id.11360	Adult-onset asthma	13	rs6793778	3	24045453	C	T	C	T	-0.0558706	-0.0228652	0.0125258	0.0108063	9.81e-06	0.034	FALSE	FALSE	19.8955
genus.RuminococcaceaeUCG002.id.11360	Adult-onset asthma	14	rs7155595	14	77502546	C	A	C	A	0.0569929	-0.004779	0.0116986	0.009845	1.15e-06	0.62	FALSE	FALSE	23.734
genus.RuminococcaceaeUCG002.id.11360	Adult-onset asthma	15	rs76847269	5	141014951	A	G	A	G	0.163508	0.00467418	0.0356151	0.0199264	5.17e-06	0.79	FALSE	FALSE	21.0771
genus.RuminococcaceaeUCG002.id.11360	Adult-onset asthma	16	rs77564310	15	80713184	A	C	A	C	-0.0713093	-0.00223834	0.0140855	0.0115286	3.29e-07	0.86	FALSE	FALSE	25.6298
genus.RuminococcaceaeUCG002.id.11360	Adult-onset asthma	17	rs79016051	1	238938497	C	T	C	T	-0.0887747	0.00361354	0.0189424	0.0158108	2.34e-06	0.81	FALSE	FALSE	21.9638
genus.RuminococcaceaeUCG002.id.11360	Adult-onset asthma	18	rs882348	4	23325040	A	G	A	G	-0.0799946	-0.0158375	0.0178618	0.0156505	5.45e-06	0.3	FALSE	FALSE	20.0572
genus.RuminococcaceaeUCG003.id.11361	Adult-onset asthma	1	rs10490280	2	37905976	C	T	C	T	-0.0672094	0.0291096	0.0143309	0.0107469	4.16e-06	0.0062	FALSE	FALSE	21.9943
genus.RuminococcaceaeUCG003.id.11361	Adult-onset asthma	2	rs11243416	9	134416970	T	C	T	C	-0.0925653	-0.0316035	0.0191203	0.0155402	1.67e-06	0.049	FALSE	FALSE	23.4372
genus.RuminococcaceaeUCG003.id.11361	Adult-onset asthma	3	rs11613919	12	75496463	G	T	G	T	0.0727604	0.0100038	0.0155716	0.0125303	1.63e-06	0.42	FALSE	FALSE	21.8334
genus.RuminococcaceaeUCG003.id.11361	Adult-onset asthma	4	rs16959793	15	35071718	A	C	A	C	-0.062527	0.0173446	0.0131259	0.0103784	2.22e-06	0.087	FALSE	FALSE	22.6924
genus.RuminococcaceaeUCG003.id.11361	Adult-onset asthma	5	rs2523124	7	97348436	T	C	T	C	-0.0546625	0.00882894	0.0120823	0.00955441	5.78e-06	0.38	FALSE	FALSE	20.4681
genus.RuminococcaceaeUCG003.id.11361	Adult-onset asthma	6	rs3013089	1	13794594	G	A	G	A	-0.0551473	-0.00222159	0.0120346	0.00938018	4.38e-06	0.78	FALSE	FALSE	20.9984
genus.RuminococcaceaeUCG003.id.11361	Adult-onset asthma	7	rs4532474	6	105781538	G	A	G	A	0.0769231	-0.0093609	0.017045	0.0137809	4.82e-06	0.49	FALSE	FALSE	20.3667
genus.RuminococcaceaeUCG003.id.11361	Adult-onset asthma	8	rs4629039	18	46485154	T	A	T	A	0.0553742	-0.000223428	0.0122659	0.00970043	6.54e-06	0.96	TRUE	TRUE	20.3804
genus.RuminococcaceaeUCG003.id.11361	Adult-onset asthma	9	rs78720113	3	41982393	A	G	A	G	-0.115348	-0.022751	0.0249601	0.017896	7.59e-06	0.2	FALSE	FALSE	21.3566
genus.RuminococcaceaeUCG004.id.11362	Adult-onset asthma	1	rs10976229	9	7317307	T	G	T	G	0.095976	0.0127958	0.0214554	0.013494	7.04e-06	0.34	FALSE	FALSE	20.0103
genus.RuminococcaceaeUCG004.id.11362	Adult-onset asthma	2	rs11961899	6	132887921	G	A	G	A	-0.0707825	-0.00799879	0.0161381	0.0101583	9.18e-06	0.41	FALSE	FALSE	19.2374
genus.RuminococcaceaeUCG004.id.11362	Adult-onset asthma	3	rs12125734	1	103732214	G	T	G	T	0.133972	0.00789189	0.0257417	0.0152983	2.09e-07	0.63	FALSE	FALSE	27.0865
genus.RuminococcaceaeUCG004.id.11362	Adult-onset asthma	4	rs3800154	6	2119329	A	C	A	C	-0.0797959	-0.0177444	0.0177639	0.0118054	6.12e-06	0.14	FALSE	FALSE	20.1782
genus.RuminococcaceaeUCG004.id.11362	Adult-onset asthma	5	rs511258	3	169966722	G	A	G	A	-0.0757474	0.00710362	0.0162475	0.0103122	4.52e-06	0.47	FALSE	FALSE	21.7352
genus.RuminococcaceaeUCG004.id.11362	Adult-onset asthma	6	rs6769553	3	54427795	A	G	A	G	0.0849743	0.00235717	0.0157451	0.010146	7.91e-08	0.8	FALSE	FALSE	29.1264
genus.RuminococcaceaeUCG004.id.11362	Adult-onset asthma	7	rs7123615	11	15771251	C	G	C	G	-0.0786157	0.0118396	0.0179592	0.0113308	7.09e-06	0.29	TRUE	TRUE	19.1623
genus.RuminococcaceaeUCG004.id.11362	Adult-onset asthma	8	rs9818949	3	197683751	G	T	G	T	0.0859927	-0.00980639	0.0188671	0.0119364	5.39e-06	0.41	FALSE	FALSE	20.7735
genus.RuminococcaceaeUCG005.id.11363	Adult-onset asthma	1	rs114279581	2	198122357	A	G	A	G	-0.146604	-0.000758787	0.0316034	0.0192626	3.22e-06	0.94	FALSE	FALSE	21.5191
genus.RuminococcaceaeUCG005.id.11363	Adult-onset asthma	2	rs12288512	11	27747671	A	G	A	G	0.066635	0.00276224	0.0144356	0.0113419	3.1e-06	0.8	FALSE	FALSE	21.3078
genus.RuminococcaceaeUCG005.id.11363	Adult-onset asthma	3	rs12458218	18	22575871	T	C	T	C	0.0677322	0.00658421	0.0144525	0.0123017	2.41e-06	0.58	FALSE	FALSE	21.9637
genus.RuminococcaceaeUCG005.id.11363	Adult-onset asthma	4	rs2893871	10	62662781	G	A	G	A	-0.073644	-0.0251637	0.015548	0.0128877	3.54e-06	0.043	FALSE	FALSE	22.435
genus.RuminococcaceaeUCG005.id.11363	Adult-onset asthma	5	rs34781347	20	16312851	G	A	G	A	0.188685	-0.0264878	0.0386484	0.0200912	6.05e-07	0.18	FALSE	FALSE	23.8348
genus.RuminococcaceaeUCG005.id.11363	Adult-onset asthma	6	rs35166120	8	3099727	C	G	C	G	-0.0686153	-0.0155872	0.0146252	0.0124177	3.75e-06	0.21	TRUE	TRUE	22.0109
genus.RuminococcaceaeUCG005.id.11363	Adult-onset asthma	7	rs394449	17	7034575	A	T	A	T	0.0692909	0.000181418	0.0148712	0.0116686	2.6e-06	0.96	TRUE	TRUE	21.71
genus.RuminococcaceaeUCG005.id.11363	Adult-onset asthma	8	rs55793120	12	47384118	T	C	T	C	0.121548	0.0242641	0.0279546	0.0200919	7.37e-06	0.22	FALSE	FALSE	18.9054
genus.RuminococcaceaeUCG005.id.11363	Adult-onset asthma	9	rs60081663	5	32755085	C	G	C	G	0.158082	0.0142813	0.0319586	0.0207452	9.28e-07	0.49	TRUE	TRUE	24.4673
genus.RuminococcaceaeUCG005.id.11363	Adult-onset asthma	10	rs72776570	10	4240906	C	A	C	A	0.087067	0.0104125	0.0197179	0.0157376	5.36e-06	0.5	FALSE	FALSE	19.4978
genus.RuminococcaceaeUCG005.id.11363	Adult-onset asthma	11	rs7449320	5	154003091	C	A	C	A	0.0599163	0.00549789	0.0130836	0.0111137	4.81e-06	0.65	FALSE	FALSE	20.9717
genus.RuminococcaceaeUCG005.id.11363	Adult-onset asthma	12	rs7586445	2	239509030	G	A	G	A	0.0782349	0.00649792	0.0176458	0.0129276	8.81e-06	0.6	FALSE	FALSE	19.6571
genus.RuminococcaceaeUCG009.id.11366	Adult-onset asthma	1	rs12508214	4	7426937	C	T	C	T	-0.0774649	-0.0016869	0.0168937	0.00971998	4.75e-06	0.88	FALSE	FALSE	21.0262
genus.RuminococcaceaeUCG009.id.11366	Adult-onset asthma	2	rs138460696	2	66396776	A	G	A	G	0.139274	-0.011134	0.0315794	0.0175286	9.81e-06	0.53	FALSE	FALSE	19.4506
genus.RuminococcaceaeUCG009.id.11366	Adult-onset asthma	3	rs2192926	2	75512668	A	G	A	G	-0.089048	0.0102442	0.0192989	0.0109054	4.88e-06	0.32	FALSE	FALSE	21.2904
genus.RuminococcaceaeUCG009.id.11366	Adult-onset asthma	4	rs4079028	1	202299085	C	T	C	T	0.0915623	0.0150184	0.019936	0.0113207	3.28e-06	0.17	FALSE	FALSE	21.0939
genus.RuminococcaceaeUCG009.id.11366	Adult-onset asthma	5	rs4708333	6	78106701	T	G	T	G	-0.084033	-0.0045841	0.0174757	0.0100264	1.56e-06	0.72	FALSE	FALSE	23.1223
genus.RuminococcaceaeUCG009.id.11366	Adult-onset asthma	6	rs61779334	1	39983022	G	C	G	C	-0.138137	-0.0180442	0.0292072	0.0158354	1.94e-06	0.22	TRUE	TRUE	22.3687
genus.RuminococcaceaeUCG009.id.11366	Adult-onset asthma	7	rs6952765	7	32001710	G	A	G	A	0.0732099	0.00470837	0.0166777	0.00929355	8.13e-06	0.63	FALSE	FALSE	19.2694
genus.RuminococcaceaeUCG009.id.11366	Adult-onset asthma	8	rs758191	16	1979831	T	G	T	G	0.17702	-0.0105115	0.0375113	0.0210656	9.01e-06	0.66	FALSE	FALSE	22.2699
genus.RuminococcaceaeUCG009.id.11366	Adult-onset asthma	9	rs78410648	19	52399401	A	G	A	G	0.120989	0.0155357	0.0277317	0.0160183	9.67e-06	0.32	FALSE	FALSE	19.0344
genus.RuminococcaceaeUCG009.id.11366	Adult-onset asthma	10	rs8009993	14	39306809	G	C	G	C	-0.135936	0.0164322	0.0244857	0.0151237	4.42e-08	0.25	TRUE	TRUE	30.821
genus.RuminococcaceaeUCG009.id.11366	Adult-onset asthma	11	rs9558661	13	106650093	T	C	T	C	-0.0897823	-2.49e-06	0.0200739	0.0116177	7.01e-06	0.99	FALSE	FALSE	20.0041
genus.RuminococcaceaeUCG010.id.11367	Adult-onset asthma	1	rs35506912	15	36607072	G	C	G	C	-0.0693743	-0.00781885	0.0147926	0.0110058	3.21e-06	0.51	TRUE	TRUE	21.9943
genus.RuminococcaceaeUCG010.id.11367	Adult-onset asthma	2	rs682403	9	135968557	A	G	A	G	-0.0588161	-0.0104875	0.0124671	0.0091935	2.37e-06	0.27	FALSE	FALSE	22.2566
genus.RuminococcaceaeUCG010.id.11367	Adult-onset asthma	3	rs6958419	7	16349864	C	T	C	T	-0.0585718	-0.00118198	0.0124994	0.0092077	2.84e-06	0.88	FALSE	FALSE	21.9584
genus.RuminococcaceaeUCG010.id.11367	Adult-onset asthma	4	rs73218807	4	31057482	G	A	G	A	-0.166211	0.00406743	0.0367938	0.0213447	6.43e-06	0.83	FALSE	FALSE	20.4065
genus.RuminococcaceaeUCG010.id.11367	Adult-onset asthma	5	rs7935775	11	130676996	A	T	A	T	-0.0631351	0.0129655	0.0137953	0.0101787	4.99e-06	0.23	TRUE	TRUE	20.9448
genus.RuminococcaceaeUCG011.id.11368	Adult-onset asthma	1	rs12724320	1	179370499	C	T	C	T	-0.120881	0.0166311	0.0249229	0.00992234	1.52e-06	0.092	FALSE	FALSE	23.5243
genus.RuminococcaceaeUCG011.id.11368	Adult-onset asthma	2	rs1416041	6	105073676	A	C	A	C	-0.182339	0.000446872	0.0339898	0.0137108	7.04e-08	1	FALSE	FALSE	28.7781
genus.RuminococcaceaeUCG011.id.11368	Adult-onset asthma	3	rs2729556	7	111763988	C	T	C	T	-0.109097	-0.00892321	0.0233699	0.00920927	3.19e-06	0.37	FALSE	FALSE	21.7928
genus.RuminococcaceaeUCG011.id.11368	Adult-onset asthma	4	rs79113084	12	29634919	C	T	C	T	-0.152166	-0.0156618	0.0317519	0.0121927	2.06e-06	0.19	FALSE	FALSE	22.9664
genus.RuminococcaceaeUCG013.id.11370	Adult-onset asthma	1	rs11581881	1	9361576	C	T	C	T	0.0661211	-0.0262524	0.0144736	0.0122211	4.73e-06	0.032	FALSE	FALSE	20.8701
genus.RuminococcaceaeUCG013.id.11370	Adult-onset asthma	2	rs12336782	9	13609119	T	C	T	C	-0.0856047	0.00800904	0.0189311	0.0157227	8.6e-06	0.59	FALSE	FALSE	20.4477
genus.RuminococcaceaeUCG013.id.11370	Adult-onset asthma	3	rs12781711	10	2219930	C	T	C	T	-0.0656129	0.0159236	0.0117477	0.00967027	2.55e-08	0.097	FALSE	FALSE	31.1944
genus.RuminococcaceaeUCG013.id.11370	Adult-onset asthma	4	rs2428106	9	136620584	C	G	C	G	-0.0490863	-5.22e-05	0.0109903	0.00931805	8.38e-06	0.98	TRUE	TRUE	19.9482
genus.RuminococcaceaeUCG013.id.11370	Adult-onset asthma	5	rs2730183	8	40311885	G	A	G	A	-0.0488692	0.00801087	0.0109907	0.00920933	8.44e-06	0.42	FALSE	FALSE	19.7704
genus.RuminococcaceaeUCG013.id.11370	Adult-onset asthma	6	rs4385846	10	115650278	G	T	G	T	0.0598405	-0.0231382	0.0131807	0.0108866	6.46e-06	0.028	FALSE	FALSE	20.6117
genus.RuminococcaceaeUCG013.id.11370	Adult-onset asthma	7	rs75088940	12	30245557	T	C	T	C	-0.0942968	-0.000849287	0.0200712	0.0164026	2.55e-06	0.94	FALSE	FALSE	22.0722
genus.RuminococcaceaeUCG013.id.11370	Adult-onset asthma	8	rs76973485	3	9534657	G	T	G	T	0.194976	0.04326	0.0418213	0.0199096	3.35e-06	0.03	FALSE	FALSE	21.7353
genus.RuminococcaceaeUCG013.id.11370	Adult-onset asthma	9	rs9313055	5	3628882	T	C	T	C	0.105087	-0.0287206	0.023446	0.0199938	9.55e-06	0.16	FALSE	FALSE	20.0892
genus.RuminococcaceaeUCG013.id.11370	Adult-onset asthma	10	rs9565219	13	76583319	T	A	T	A	-0.0524592	-0.0119743	0.0117701	0.00980283	8.73e-06	0.24	TRUE	TRUE	19.8646
genus.RuminococcaceaeUCG014.id.11371	Adult-onset asthma	1	rs10495392	1	237422989	C	T	C	T	-0.082486	-0.00232689	0.0187194	0.0144615	9.96e-06	0.86	FALSE	FALSE	19.4166
genus.RuminococcaceaeUCG014.id.11371	Adult-onset asthma	2	rs10941294	5	36435597	C	T	C	T	-0.122057	0.01661	0.0260017	0.0180507	2.4e-06	0.35	FALSE	FALSE	22.0356
genus.RuminococcaceaeUCG014.id.11371	Adult-onset asthma	3	rs115777838	5	26110626	T	C	T	C	-0.18835	0.00764083	0.0386643	0.021439	4.62e-07	0.74	FALSE	FALSE	23.7306
genus.RuminococcaceaeUCG014.id.11371	Adult-onset asthma	4	rs12638134	3	101334609	T	G	T	G	0.0582548	0.0143653	0.0119657	0.00939247	1.21e-06	0.12	FALSE	FALSE	23.702
genus.RuminococcaceaeUCG014.id.11371	Adult-onset asthma	5	rs17296933	19	49175964	C	G	C	G	-0.0829544	0.000707666	0.0185058	0.013996	7.34e-06	0.93	TRUE	TRUE	20.0939
genus.RuminococcaceaeUCG014.id.11371	Adult-onset asthma	6	rs34402072	8	3636548	C	T	C	T	-0.0688023	-0.00788307	0.0156083	0.011866	9.8e-06	0.53	FALSE	FALSE	19.431
genus.RuminococcaceaeUCG014.id.11371	Adult-onset asthma	7	rs439810	2	119467367	G	C	G	C	-0.0577127	-0.0105474	0.0126675	0.00980228	7.04e-06	0.28	TRUE	TRUE	20.7567
genus.RuminococcaceaeUCG014.id.11371	Adult-onset asthma	8	rs72809222	2	57205854	T	C	T	C	0.0671775	-0.00737918	0.0139838	0.0104665	2.41e-06	0.49	FALSE	FALSE	23.078
genus.RuminococcaceaeUCG014.id.11371	Adult-onset asthma	9	rs73186226	3	123829361	G	A	G	A	-0.0993852	-0.0152002	0.0216819	0.0168823	6.72e-06	0.41	FALSE	FALSE	21.0112
genus.RuminococcaceaeUCG014.id.11371	Adult-onset asthma	10	rs74060145	1	15322582	C	G	C	G	-0.115767	-0.0049797	0.0254199	0.0189631	8.71e-06	0.83	TRUE	TRUE	20.7406
genus.RuminococcaceaeUCG014.id.11371	Adult-onset asthma	11	rs77627087	16	87759750	C	G	C	G	0.067562	0.0184189	0.0150103	0.0118186	7.43e-06	0.12	TRUE	TRUE	20.2593
genus.RuminococcaceaeUCG014.id.11371	Adult-onset asthma	12	rs79640386	18	4084336	T	A	T	A	-0.110863	-0.00661757	0.0248098	0.0210593	8.74e-06	0.74	TRUE	TRUE	19.9678
genus.Ruminococcus1.id.11373	Adult-onset asthma	1	rs11783695	8	144596903	G	T	G	T	-0.0734114	0.00195467	0.0161398	0.0135014	4.73e-06	0.86	FALSE	FALSE	20.6886
genus.Ruminococcus1.id.11373	Adult-onset asthma	2	rs17781867	17	71256018	C	T	C	T	0.0999271	0.0277332	0.0211728	0.0164023	1.96e-06	0.088	FALSE	FALSE	22.2746
genus.Ruminococcus1.id.11373	Adult-onset asthma	3	rs3000856	1	12778598	T	A	T	A	-0.0709997	-0.032166	0.0162766	0.0143496	9.28e-06	0.023	TRUE	TRUE	19.0277
genus.Ruminococcus1.id.11373	Adult-onset asthma	4	rs3819978	1	241789757	C	T	C	T	-0.11504	0.0209153	0.0260137	0.0206048	8.74e-06	0.28	FALSE	FALSE	19.5566
genus.Ruminococcus1.id.11373	Adult-onset asthma	5	rs4849717	2	119481372	T	A	T	A	0.132764	-0.00527152	0.0299816	0.0221559	8.83e-06	0.82	TRUE	TRUE	19.6087
genus.Ruminococcus1.id.11373	Adult-onset asthma	6	rs6105066	20	13258628	T	C	T	C	-0.0607052	0.00427764	0.013425	0.0110562	5.06e-06	0.68	FALSE	FALSE	20.4467
genus.Ruminococcus1.id.11373	Adult-onset asthma	7	rs6493760	15	55439182	C	T	C	T	0.0535262	-0.0156934	0.0115885	0.00948821	3.38e-06	0.092	FALSE	FALSE	21.3345
genus.Ruminococcus1.id.11373	Adult-onset asthma	8	rs7583465	2	10533921	C	T	C	T	0.0527654	0.00922472	0.0112619	0.00937509	2.56e-06	0.31	FALSE	FALSE	21.9521
genus.Ruminococcus1.id.11373	Adult-onset asthma	9	rs78572139	5	15944587	G	A	G	A	0.125038	0.0477903	0.0279411	0.0194356	5.23e-06	0.012	FALSE	FALSE	20.026
genus.Ruminococcus1.id.11373	Adult-onset asthma	10	rs78613526	2	65925212	G	A	G	A	0.167497	-0.00898032	0.0367639	0.0202896	5.11e-06	0.65	FALSE	FALSE	20.7572
genus.Ruminococcus2.id.11374	Adult-onset asthma	1	rs12406309	1	108074445	A	C	A	C	-0.063193	0.0134617	0.0142275	0.0115739	9.79e-06	0.25	FALSE	FALSE	19.7277
genus.Ruminococcus2.id.11374	Adult-onset asthma	2	rs1819812	7	151435722	G	T	G	T	0.0842356	-0.00721118	0.0184893	0.0146264	5.28e-06	0.64	FALSE	FALSE	20.7563
genus.Ruminococcus2.id.11374	Adult-onset asthma	3	rs2846589	18	862477	G	T	G	T	0.0522093	0.0064302	0.0116382	0.00931523	7.59e-06	0.48	FALSE	FALSE	20.1246
genus.Ruminococcus2.id.11374	Adult-onset asthma	4	rs2997412	13	62067781	A	G	A	G	-0.0568439	-0.00390284	0.0122325	0.00976604	4.22e-06	0.69	FALSE	FALSE	21.5943
[truncated: 2,512 more rows]

## Sheet: Additional file 2 Table S4
Additional file 2: Table S4 Estimating Power in Mendelian Randomization: Binary Outcomes
Outcome	Variance Explained (R2) by the Instrument	Minimum Causal Effect (Odds Ratio) Detectable With 80% Power
Asthma (N=394,283; Cases=46,802; Controls=347,481)	0.01	0.86-1.14
	0.02	0.9-1.1
	0.03	0.92-1.08
	0.04	0.93-1.07
	0.05	0.93-1.07
	0.06	0.94-1.06
	0.07	0.94-1.06
	0.08	0.95-1.05
	0.09	0.95-1.05
	0.1	0.95-1.05
Moderate–severe asthma (N=30,810; Cases=5,135; Controls=25,675)	0.01	0.6-1.46
	0.02	0.71-1.32
	0.03	0.76-1.26
	0.04	0.79-1.22
	0.05	0.81-1.2
	0.06	0.83-1.18
	0.07	0.84-1.17
	0.08	0.85-1.16
	0.09	0.86-1.15
	0.1	0.86-1.14
Childhood-onset asthma (N=357,157; Cases=9,676; Controls=347,481)	0.01	0.71-1.29
	0.02	0.79-1.21
	0.03	0.83-1.17
	0.04	0.85-1.15
	0.05	0.87-1.13
	0.06	0.88-1.12
	0.07	0.89-1.11
	0.08	0.89-1.11
	0.09	0.9-1.1
	0.1	0.9-1.1
Adult-onset asthma (N=369,777; Cases=22,296; Controls=347,481)	0.01	0.81-1.2
	0.02	0.86-1.14
	0.03	0.88-1.12
	0.04	0.9-1.1
	0.05	0.91-1.09
	0.06	0.92-1.08
	0.07	0.92-1.08
	0.08	0.93-1.07
	0.09	0.93-1.07
	0.1	0.93-1.07
Note: The statistical power to assess causal effect was calculated by an online tool mRnd (http://cnsgenomics.com/shiny/mRnd). Previous equations for estimating power using the non-centrality parameter in the case of continuous outcomes were adapted for binary outcomes using an approximate linear model on the observed binary (0-1) scale[1]. The calculations below are approximations and in the abs…
[1] Brion, M. J.; Shakhbazov, K.; Visscher, P. M., Calculating statistical power in Mendelian randomization studies. Int J Epidemiol 2013, 42 (5), 1497-1501, doi:org/10.1093/ije/dyt179.
[2] Sanna, S.; van Zuydam, N. R.; Mahajan, A.; Kurilshikov, A.; Vich Vila, A.; V?sa, U.; Mujagic, Z.; Masclee, A. A. M.; Jonkers, D.; Oosting, M.; Joosten, L. A. B.; Netea, M. G.; Franke, L.; Zhernakova, A.; Fu, J.; Wijmenga, C.; McCarthy, M. I., Causal relationships among the gut microbiome, short-chain fatty acids and metabolic diseases. Nat Genet 2019, 51 (4), 600-605, doi:org/10.1038/s41588-0…

## Sheet: Additional file 2 Table S5
Additional file 2: Table S5 Detailed information on the MR results and Sensitivity analyses
		MR Results								Heterogeneity test					Horizontal pleiotropy test
										Cochrane Q Test					MR-Egger Intercept Test			MR-PRESSO Global Test
Gut microbiota and its code	Outcome	Methods	SNPs	Beta	SE	P-value	OR	Low95%CI	Up95%CI	Methods	Q	Q_df	I2	P-value	Intercept	SE	P-value	MR.results	Global.Test.RSSobs	P-value	No. of Outlier SNP
genus.Methanobrevibacter.id.123	Asthma	Inverse variance weighted	4	0.0187199	0.0449081	0.676789	1.0189	0.933047	1.11264	Inverse variance weighted	7.96972	3	0.6236	0.046642	0.045851	0.01656	0.109439	Raw	13.7453	0.112
genus.Methanobrevibacter.id.123	Asthma	Maximum likelihood	4	0.0205924	0.0289954	0.477582	1.02081	0.96441	1.0805	Maximum likelihood	7.92364	3	0.6214	0.047617				Outlier-corrected	13.7453	0.112
genus.Methanobrevibacter.id.123	Asthma	MR Egger	4	-0.242947	0.0984391	0.132353	0.784313	0.64669	0.951223	MR Egger	0.303295	2	0	0.859291
genus.Methanobrevibacter.id.123	Asthma	Weighted median	4	-0.0218573	0.0351271	0.533787	0.97838	0.913286	1.04811
genus.Methanobrevibacter.id.123	Asthma	Weighted mode	4	-0.0259209	0.0379572	0.54368	0.974412	0.904551	1.04967
genus.Methanobrevibacter.id.123	Asthma	Robust Adjusted Profile Score	4	0.00636807	0.0236882	0.788062	1.00639	0.960731	1.05422
genus.Methanobrevibacter.id.123	Asthma	MR-PRESSO	4	0.0187199	0.0449081	0.70482	1.0189	0.933047	1.11264
genus.Actinomyces.id.423	Asthma	Inverse variance weighted	7	-0.00291746	0.0519737	0.955235	0.997087	0.900517	1.10401	Inverse variance weighted	19.1847	6	0.6873	0.003863	-0.00238	0.016403	0.890299	Raw	25.0545	0.007	7
genus.Actinomyces.id.423	Asthma	Maximum likelihood	7	-0.00332881	0.0309975	0.91448	0.996677	0.937926	1.05911	Maximum likelihood	19.1833	6	0.6872	0.003865				Outlier-corrected		0.332
genus.Actinomyces.id.423	Asthma	MR Egger	7	0.0173503	0.150794	0.912876	1.0175	0.757142	1.36739	MR Egger	19.1042	5	0.7383	0.001838
genus.Actinomyces.id.423	Asthma	Weighted median	7	0.00950612	0.0405785	0.814779	1.00955	0.932368	1.09312
genus.Actinomyces.id.423	Asthma	Weighted mode	7	0.00405893	0.0490415	0.93673	1.00407	0.912048	1.10537
genus.Actinomyces.id.423	Asthma	Robust Adjusted Profile Score	7	0.000715759	0.0279944	0.979602	1.00072	0.947287	1.05716
genus.Actinomyces.id.423	Asthma	MR-PRESSO	6	0.0359511	0.0297476	0.280872	1.03661	0.977894	1.09884
genus.Bifidobacterium.id.436	Asthma	Inverse variance weighted	7	0.045954	0.0633081	0.467913	1.04703	0.924844	1.18535	Inverse variance weighted	15.6288	6	0.6161	0.015891	0.001032	0.012579	0.937793	Raw	20.1564	0.032	7
genus.Bifidobacterium.id.436	Asthma	Maximum likelihood	7	0.0498724	0.0408589	0.222238	1.05114	0.970241	1.13878	Maximum likelihood	15.5038	6	0.613	0.01668				Outlier-corrected		0.513
genus.Bifidobacterium.id.436	Asthma	MR Egger	7	0.0340586	0.160697	0.840521	1.03465	0.755098	1.41768	MR Egger	15.6078	5	0.6796	0.008058
genus.Bifidobacterium.id.436	Asthma	Weighted median	7	0.0825251	0.0579898	0.154708	1.08603	0.969345	1.21675
genus.Bifidobacterium.id.436	Asthma	Weighted mode	7	0.0866833	0.0598884	0.197935	1.09055	0.969769	1.22638
genus.Bifidobacterium.id.436	Asthma	Robust Adjusted Profile Score	7	0.0362751	0.0347754	0.29689	1.03694	0.968618	1.11008
genus.Bifidobacterium.id.436	Asthma	MR-PRESSO	6	0.0845799	0.0557688	0.189808	1.08826	0.975576	1.21396
genus.Adlercreutzia.id.812	Asthma	Inverse variance weighted	5	0.0304798	0.0384683	0.428165	1.03095	0.956076	1.11169	Inverse variance weighted	2.12902	4	0	0.712042	-0.0008	0.014413	0.959396	Raw	3.22999	0.729
genus.Adlercreutzia.id.812	Asthma	Maximum likelihood	5	0.0310906	0.0389851	0.425161	1.03158	0.955691	1.11349	Maximum likelihood	2.11653	4	0	0.714337				Outlier-corrected	3.22999	0.729
genus.Adlercreutzia.id.812	Asthma	MR Egger	5	0.0388002	0.155369	0.81892	1.03956	0.766651	1.40962	MR Egger	2.12597	3	0	0.546677
genus.Adlercreutzia.id.812	Asthma	Weighted median	5	0.0207294	0.049104	0.672913	1.02095	0.927266	1.12409
genus.Adlercreutzia.id.812	Asthma	Weighted mode	5	0.0410319	0.0654953	0.564973	1.04189	0.916366	1.1846
genus.Adlercreutzia.id.812	Asthma	Robust Adjusted Profile Score	5	0.0404109	0.0348068	0.24564	1.04124	0.972573	1.11475
genus.Adlercreutzia.id.812	Asthma	MR-PRESSO	5	0.0304798	0.0280649	0.338528	1.03095	0.975771	1.08925
genus.Collinsella.id.815	Asthma	Inverse variance weighted	4	0.0315513	0.0543124	0.561293	1.03205	0.927835	1.14798	Inverse variance weighted	0.839973	3	0	0.839884	-0.00302	0.012471	0.831292	Raw	1.41628	0.838
genus.Collinsella.id.815	Asthma	Maximum likelihood	4	0.0318022	0.0546593	0.560684	1.03231	0.927437	1.14905	Maximum likelihood	0.836832	3	0	0.840639				Outlier-corrected	1.41628	0.838
genus.Collinsella.id.815	Asthma	MR Egger	4	0.072864	0.179106	0.723546	1.07558	0.757158	1.52793	MR Egger	0.78138	2	0	0.67659
genus.Collinsella.id.815	Asthma	Weighted median	4	0.0438037	0.065817	0.505706	1.04478	0.918331	1.18863
genus.Collinsella.id.815	Asthma	Weighted mode	4	0.0576801	0.0798969	0.522519	1.05938	0.905817	1.23897
genus.Collinsella.id.815	Asthma	Robust Adjusted Profile Score	4	0.0467481	0.0489179	0.339252	1.04786	0.952056	1.1533
genus.Collinsella.id.815	Asthma	MR-PRESSO	4	0.0315513	0.028739	0.352484	1.03205	0.975527	1.09186
genus.Eggerthella.id.819	Asthma	Inverse variance weighted	8	-0.0297568	0.0240863	0.216672	0.970682	0.925921	1.01761	Inverse variance weighted	3.27557	7	0	0.858393	0.008806	0.011259	0.463889	Raw	4.32275	0.859
genus.Eggerthella.id.819	Asthma	Maximum likelihood	8	-0.0289538	0.0244088	0.235542	0.971461	0.92608	1.01907	Maximum likelihood	3.26062	7	0	0.859892				Outlier-corrected	4.32275	0.859
genus.Eggerthella.id.819	Asthma	MR Egger	8	-0.106291	0.100777	0.332164	0.899163	0.737998	1.09552	MR Egger	2.66388	6	0	0.849695
genus.Eggerthella.id.819	Asthma	Weighted median	8	-0.0128926	0.0302045	0.669493	0.98719	0.930444	1.0474
genus.Eggerthella.id.819	Asthma	Weighted mode	8	-0.00730522	0.0450586	0.875786	0.992721	0.908809	1.08438
genus.Eggerthella.id.819	Asthma	Robust Adjusted Profile Score	8	-0.0303586	0.0258337	0.239932	0.970098	0.9222	1.02048
genus.Eggerthella.id.819	Asthma	MR-PRESSO	8	-0.0297568	0.0164765	0.113877	0.970682	0.939835	1.00254
genus.Enterorhabdus.id.820	Asthma	Inverse variance weighted	3	0.0544291	0.0484441	0.261206	1.05594	0.960289	1.16111	Inverse variance weighted	2.9574	2	0.3237	0.227934	-0.01056	0.046532	0.857877	Not enough intrumental variables
genus.Enterorhabdus.id.820	Asthma	Maximum likelihood	3	0.0564183	0.0408527	0.167274	1.05804	0.976625	1.14624	Maximum likelihood	2.87579	2	0.3045	0.237426
genus.Enterorhabdus.id.820	Asthma	MR Egger	3	0.10784	0.244561	0.735609	1.11387	0.689699	1.79891	MR Egger	2.81244	1	0.6444	0.093536
genus.Enterorhabdus.id.820	Asthma	Weighted median	3	0.0958814	0.05079	0.0590527	1.10063	0.99634	1.21583
genus.Enterorhabdus.id.820	Asthma	Weighted mode	3	0.0986718	0.0550371	0.214867	1.1037	0.990841	1.22942
genus.Enterorhabdus.id.820	Asthma	Robust Adjusted Profile Score	3	0.00492103	0.0299272	0.86939	1.00493	0.947682	1.06564
genus.Gordonibacter.id.821	Asthma	Inverse variance weighted	9	-0.0392741	0.0236814	0.0972292	0.961487	0.917879	1.00717	Inverse variance weighted	11.7748	8	0.3206	0.16154	0.005598	0.018843	0.775029	Raw	15.3665	0.171
genus.Gordonibacter.id.821	Asthma	Maximum likelihood	9	-0.0416514	0.0203884	0.0410623	0.959204	0.921629	0.998311	Maximum likelihood	11.5059	8	0.3047	0.174646				Outlier-corrected	15.3665	0.171
genus.Gordonibacter.id.821	Asthma	MR Egger	9	-0.0749583	0.122724	0.560641	0.927782	0.729426	1.18008	MR Egger	11.6281	7	0.398	0.11347
genus.Gordonibacter.id.821	Asthma	Weighted median	9	-0.0405001	0.0287061	0.158287	0.960309	0.90777	1.01589
genus.Gordonibacter.id.821	Asthma	Weighted mode	9	-0.0752629	0.0533373	0.195907	0.9275	0.835434	1.02971
genus.Gordonibacter.id.821	Asthma	Robust Adjusted Profile Score	9	-0.0288677	0.0181013	0.110761	0.971545	0.93768	1.00663
genus.Gordonibacter.id.821	Asthma	MR-PRESSO	9	-0.0392741	0.0236814	0.135815	0.961487	0.917879	1.00717
genus.Olsenella.id.822	Asthma	Inverse variance weighted	8	-0.0298965	0.0255278	0.241544	0.970546	0.92318	1.02034	Inverse variance weighted	10.6669	7	0.3438	0.153821	-0.01684	0.012575	0.229048	Raw	13.8688	0.191
genus.Olsenella.id.822	Asthma	Maximum likelihood	8	-0.0319498	0.0215321	0.137857	0.968555	0.92853	1.01031	Maximum likelihood	10.529	7	0.3352	0.160526				Outlier-corrected	13.8688	0.191
genus.Olsenella.id.822	Asthma	MR Egger	8	0.0993404	0.0994995	0.356632	1.10444	0.908756	1.34227	MR Egger	8.21262	6	0.2694	0.222936
genus.Olsenella.id.822	Asthma	Weighted median	8	-0.0131114	0.0275229	0.633803	0.986974	0.935143	1.04168
genus.Olsenella.id.822	Asthma	Weighted mode	8	-0.0151863	0.0406188	0.719565	0.984928	0.909556	1.06655
genus.Olsenella.id.822	Asthma	Robust Adjusted Profile Score	8	-0.0318967	0.0216811	0.141244	0.968607	0.928308	1.01065
genus.Olsenella.id.822	Asthma	MR-PRESSO	8	-0.0298965	0.0255278	0.279862	0.970546	0.92318	1.02034
genus.Slackia.id.825	Asthma	Inverse variance weighted	4	0.0503078	0.0434754	0.247209	1.05159	0.965698	1.14513	Inverse variance weighted	4.30549	3	0.3032	0.23031	0.008907	0.046549	0.865913	Raw	7.93426	0.296
genus.Slackia.id.825	Asthma	Maximum likelihood	4	0.0527916	0.0375945	0.160248	1.05421	0.979323	1.13482	Maximum likelihood	4.21038	3	0.2875	0.239625				Outlier-corrected	7.93426	0.296
genus.Slackia.id.825	Asthma	MR Egger	4	-0.0399252	0.474489	0.940607	0.960861	0.379112	2.43531	MR Egger	4.22808	2	0.527	0.120749
genus.Slackia.id.825	Asthma	Weighted median	4	0.0275558	0.0477976	0.564271	1.02794	0.936012	1.12889
genus.Slackia.id.825	Asthma	Weighted mode	4	0.0192472	0.0706462	0.802956	1.01943	0.887613	1.17083
genus.Slackia.id.825	Asthma	Robust Adjusted Profile Score	4	0.0295149	0.0290486	0.309604	1.02995	0.972952	1.0903
genus.Slackia.id.825	Asthma	MR-PRESSO	4	0.0503078	0.0434754	0.330978	1.05159	0.965698	1.14513
genus.Bacteroides.id.918	Asthma	Inverse variance weighted	7	0.0187081	0.0465426	0.687716	1.01888	0.930051	1.1162	Inverse variance weighted	4.99533	6	0	0.544413	0.009495	0.017329	0.607304	Raw	6.87704	0.542
genus.Bacteroides.id.918	Asthma	Maximum likelihood	7	0.0193111	0.0473294	0.683262	1.0195	0.929178	1.1186	Maximum likelihood	4.98991	6	0	0.545108				Outlier-corrected	6.87704	0.542
genus.Bacteroides.id.918	Asthma	MR Egger	7	-0.123319	0.263352	0.659297	0.883982	0.527563	1.4812	MR Egger	4.6951	5	0	0.454211
genus.Bacteroides.id.918	Asthma	Weighted median	7	0.0364238	0.0605314	0.547351	1.0371	0.921071	1.16773
genus.Bacteroides.id.918	Asthma	Weighted mode	7	0.0698922	0.0945822	0.487822	1.07239	0.89093	1.29081
genus.Bacteroides.id.918	Asthma	Robust Adjusted Profile Score	7	0.00596729	0.0462943	0.897438	1.00599	0.918724	1.10153
genus.Bacteroides.id.918	Asthma	MR-PRESSO	7	0.0187081	0.0424675	0.674983	1.01888	0.93751	1.10732
genus.Barnesiella.id.944	Asthma	Inverse variance weighted	13	0.0923913	0.0300361	0.00209796	1.09679	1.03409	1.1633	Inverse variance weighted	12.4105	12	0.0331	0.413303	-0.01169	0.007762	0.160349	Raw	14.4288	0.448
genus.Barnesiella.id.944	Asthma	Maximum likelihood	13	0.0961151	0.0306487	0.00171256	1.10089	1.0367	1.16904	Maximum likelihood	11.9976	12	0	0.445869				Outlier-corrected	14.4288	0.448
genus.Barnesiella.id.944	Asthma	MR Egger	13	0.233802	0.0984615	0.0368539	1.26339	1.04166	1.53233	MR Egger	10.1438	11	0	0.5175
genus.Barnesiella.id.944	Asthma	Weighted median	13	0.0782498	0.043185	0.0699917	1.08139	0.993627	1.17691
genus.Barnesiella.id.944	Asthma	Weighted mode	13	0.0789548	0.0698723	0.280563	1.08216	0.943655	1.24098
genus.Barnesiella.id.944	Asthma	Robust Adjusted Profile Score	13	0.0919729	0.0304836	0.00255186	1.09634	1.03275	1.16384
genus.Barnesiella.id.944	Asthma	MR-PRESSO	13	0.0923913	0.0300361	0.00960901	1.09679	1.03409	1.1633
genus.Butyricimonas.id.945	Asthma	Inverse variance weighted	8	0.0520607	0.0423827	0.219317	1.05344	0.969466	1.14469	Inverse variance weighted	10.7444	7	0.3485	0.150165	0.02913	0.011211	0.040751	Raw	14.2507	0.183
genus.Butyricimonas.id.945	Asthma	Maximum likelihood	8	0.0551026	0.0357465	0.1232	1.05665	0.985151	1.13334	Maximum likelihood	10.5829	7	0.3386	0.157878				Outlier-corrected	14.2507	0.183
genus.Butyricimonas.id.945	Asthma	MR Egger	8	-0.246776	0.119989	0.085452	0.781316	0.617575	0.98847	MR Egger	3.99285	6	0	0.677644
genus.Butyricimonas.id.945	Asthma	Weighted median	8	0.0430694	0.0470966	0.360459	1.04401	0.951953	1.14497
genus.Butyricimonas.id.945	Asthma	Weighted mode	8	0.0471214	0.0690575	0.516954	1.04825	0.915549	1.20018
genus.Butyricimonas.id.945	Asthma	Robust Adjusted Profile Score	8	0.03085	0.0320517	0.335796	1.03133	0.968534	1.0982
genus.Butyricimonas.id.945	Asthma	MR-PRESSO	8	0.0520607	0.0423827	0.25901	1.05344	0.969466	1.14469
genus.Coprobacter.id.949	Asthma	Inverse variance weighted	9	-0.025719	0.0251406	0.306305	0.974609	0.927748	1.02384	Inverse variance weighted	8.46658	8	0.0551	0.389269	-0.01437	0.008536	0.136137	Raw	11.0189	0.401
genus.Coprobacter.id.949	Asthma	Maximum likelihood	9	-0.0271617	0.0252985	0.282981	0.973204	0.926124	1.02268	Maximum likelihood	8.41322	8	0.0491	0.394181				Outlier-corrected	11.0189	0.401
genus.Coprobacter.id.949	Asthma	MR Egger	9	0.0933758	0.0748411	0.252276	1.09787	0.948083	1.27133	MR Egger	5.63211	7	0	0.5833
genus.Coprobacter.id.949	Asthma	Weighted median	9	-0.0359347	0.0326013	0.270353	0.964703	0.904988	1.02836
genus.Coprobacter.id.949	Asthma	Weighted mode	9	-0.0432683	0.0552803	0.456341	0.957654	0.859317	1.06725
genus.Coprobacter.id.949	Asthma	Robust Adjusted Profile Score	9	-0.0234278	0.0227161	0.302385	0.976844	0.934306	1.02132
genus.Coprobacter.id.949	Asthma	MR-PRESSO	9	-0.025719	0.0251406	0.336241	0.974609	0.927748	1.02384
genus.Odoribacter.id.952	Asthma	Inverse variance weighted	9	0.0514488	0.0866977	0.552895	1.0528	0.888271	1.24779	Inverse variance weighted	12.3222	4	0.6754	0.015109	-0.00444	0.022095	0.853728	Raw	18.279	0.038	4
genus.Odoribacter.id.952	Asthma	Maximum likelihood	5	0.0575514	0.0527158	0.274952	1.05924	0.95526	1.17454	Maximum likelihood	12.1957	4	0.672	0.015954				Outlier-corrected		0.018
genus.Odoribacter.id.952	Asthma	MR Egger	5	0.105301	0.286085	0.737254	1.11104	0.634178	1.94649	MR Egger	12.1589	3	0.7533	0.006858
genus.Odoribacter.id.952	Asthma	Weighted median	5	-0.0136928	0.067583	0.839443	0.986401	0.864023	1.12611
genus.Odoribacter.id.952	Asthma	Weighted mode	5	-0.00632669	0.072404	0.934569	0.993693	0.862225	1.14521
genus.Odoribacter.id.952	Asthma	Robust Adjusted Profile Score	5	0.0678168	0.0458505	0.139117	1.07017	0.978191	1.1708
genus.Odoribacter.id.952	Asthma	MR-PRESSO	4	-0.0235877	0.0343821	0.541949	0.976688	0.913039	1.04477
genus.Parabacteroides.id.954	Asthma	Inverse variance weighted	6	-0.0532974	0.0472979	0.259807	0.948098	0.864157	1.04019	Inverse variance weighted	5.53083	5	0.096	0.354577	0.028171	0.013377	0.102959	Raw	8.91385	0.38
genus.Parabacteroides.id.954	Asthma	Maximum likelihood	6	-0.0554614	0.0456247	0.224137	0.946049	0.865121	1.03455	Maximum likelihood	5.46112	5	0.0844	0.362228				Outlier-corrected	8.91385	0.38
genus.Parabacteroides.id.954	Asthma	MR Egger	6	-0.323989	0.136176	0.0760565	0.723258	0.553831	0.944515	MR Egger	1.0958	4	0	0.894938
genus.Parabacteroides.id.954	Asthma	Weighted median	6	-0.0916432	0.0641074	0.152853	0.912431	0.804694	1.03459
genus.Parabacteroides.id.954	Asthma	Weighted mode	6	-0.123567	0.0926795	0.239956	0.883762	0.736962	1.0598
genus.Parabacteroides.id.954	Asthma	Robust Adjusted Profile Score	6	-0.0768227	0.0420214	0.0675223	0.926054	0.852839	1.00555
genus.Parabacteroides.id.954	Asthma	MR-PRESSO	6	-0.0532974	0.0472979	0.310963	0.948098	0.864157	1.04019
genus.Alloprevotella.id.961	Asthma	Inverse variance weighted	3	0.03408	0.0459051	0.457844	1.03467	0.945639	1.13208	Inverse variance weighted	4.55631	2	0.561	0.102473	0.039945	0.067897	0.661456	Not enough intrumental variables
genus.Alloprevotella.id.961	Asthma	Maximum likelihood	3	0.0369171	0.0322209	0.251898	1.03761	0.974105	1.10525	Maximum likelihood	4.45736	2	0.5513	0.10767
genus.Alloprevotella.id.961	Asthma	MR Egger	3	-0.257965	0.499552	0.696539	0.772622	0.290229	2.05681	MR Egger	3.38479	1	0.7046	0.065801
genus.Alloprevotella.id.961	Asthma	Weighted median	3	0.0292761	0.0418042	0.483732	1.02971	0.948702	1.11763
genus.Alloprevotella.id.961	Asthma	Weighted mode	3	0.0223079	0.0579816	0.737488	1.02256	0.912711	1.14563
genus.Alloprevotella.id.961	Asthma	Robust Adjusted Profile Score	3	0.0150091	0.0275891	0.586425	1.01512	0.961688	1.07153
genus.Paraprevotella.id.962	Asthma	Inverse variance weighted	10	0.0055509	0.0234664	0.813008	1.00557	0.960364	1.0529	Inverse variance weighted	2.83806	9	0	0.970371	0.006872	0.00859	0.446804	Raw	3.7397	0.959
genus.Paraprevotella.id.962	Asthma	Maximum likelihood	10	0.00575417	0.0236841	0.80804	1.00577	0.960149	1.05356	Maximum likelihood	2.83748	9	0	0.970391				Outlier-corrected	3.7397	0.959
genus.Paraprevotella.id.962	Asthma	MR Egger	10	-0.0511145	0.0746163	0.51268	0.95017	0.820893	1.09981	MR Egger	2.19803	8	0	0.974331
genus.Paraprevotella.id.962	Asthma	Weighted median	10	0.00556901	0.0304999	0.855119	1.00558	0.947232	1.06753
genus.Paraprevotella.id.962	Asthma	Weighted mode	10	0.0072668	0.047864	0.882676	1.00729	0.917093	1.10637
genus.Paraprevotella.id.962	Asthma	Robust Adjusted Profile Score	10	0.00564337	0.0250154	0.821516	1.00566	0.957541	1.0562
genus.Paraprevotella.id.962	Asthma	MR-PRESSO	10	0.0055509	0.0131776	0.683462	1.00557	0.979927	1.03188
genus.Alistipes.id.968	Asthma	Inverse variance weighted	10	-0.0451947	0.0611179	0.459623	0.955811	0.847906	1.07745	Inverse variance weighted	20.7591	9	0.5665	0.013764	0.005361	0.017736	0.770141	Raw	25.6993	0.015	11
genus.Alistipes.id.968	Asthma	Maximum likelihood	10	-0.0492129	0.0426011	0.248008	0.951978	0.875718	1.03488	Maximum likelihood	20.6224	9	0.5636	0.014437				Outlier-corrected		0.564
genus.Alistipes.id.968	Asthma	MR Egger	10	-0.134978	0.303925	0.668726	0.873735	0.481586	1.58521	MR Egger	20.5247	8	0.6102	0.008523
genus.Alistipes.id.968	Asthma	Weighted median	10	-0.00780893	0.0616976	0.899282	0.992221	0.879206	1.11976
genus.Alistipes.id.968	Asthma	Weighted mode	10	0.0167964	0.0958826	0.864818	1.01694	0.842709	1.22719
genus.Alistipes.id.968	Asthma	Robust Adjusted Profile Score	10	-0.0623553	0.0393506	0.113055	0.939549	0.869808	1.01488
genus.Alistipes.id.968	Asthma	MR-PRESSO	9	-0.0871842	0.0495632	0.116616	0.916508	0.831663	1.01001
genus.Lactobacillus.id.1837	Asthma	Inverse variance weighted	7	-0.00447618	0.034126	0.895644	0.995534	0.931124	1.0644	Inverse variance weighted	9.72355	6	0.3829	0.136787	-0.00897	0.011837	0.482574	Raw	12.8997	0.176
genus.Lactobacillus.id.1837	Asthma	Maximum likelihood	7	-0.00475087	0.0275938	0.863302	0.99526	0.942863	1.05057	Maximum likelihood	9.7219	6	0.3828	0.136863				Outlier-corrected	12.8997	0.176
genus.Lactobacillus.id.1837	Asthma	MR Egger	7	0.0633408	0.0962077	0.5394	1.06539	0.882297	1.28648	MR Egger	8.72113	5	0.4267	0.120718
genus.Lactobacillus.id.1837	Asthma	Weighted median	7	-0.0121996	0.035035	0.727681	0.987874	0.922315	1.05809
genus.Lactobacillus.id.1837	Asthma	Weighted mode	7	-0.0163385	0.049481	0.752476	0.983794	0.892864	1.08399
genus.Lactobacillus.id.1837	Asthma	Robust Adjusted Profile Score	7	-0.0285413	0.0248683	0.251094	0.971862	0.925628	1.02041
genus.Lactobacillus.id.1837	Asthma	MR-PRESSO	7	-0.00447618	0.034126	0.899931	0.995534	0.931124	1.0644
genus.Lactococcus.id.1851	Asthma	Inverse variance weighted	5	-0.0344162	0.0384554	0.370806	0.966169	0.896023	1.04181	Inverse variance weighted	8.06378	4	0.504	0.08927	-0.03068	0.024504	0.299281	Raw	12.0671	0.121
genus.Lactococcus.id.1851	Asthma	Maximum likelihood	5	-0.0369195	0.0282446	0.191167	0.963754	0.911851	1.01861	Maximum likelihood	7.94436	4	0.4965	0.093638				Outlier-corrected	12.0671	0.121
genus.Lactococcus.id.1851	Asthma	MR Egger	5	0.174798	0.17093	0.38175	1.19101	0.851953	1.66499	MR Egger	5.29628	3	0.4336	0.151344
genus.Lactococcus.id.1851	Asthma	Weighted median	5	-0.0694965	0.0385624	0.0715165	0.932863	0.864954	1.0061
genus.Lactococcus.id.1851	Asthma	Weighted mode	5	-0.0830766	0.0473147	0.153964	0.920281	0.838775	1.00971
genus.Lactococcus.id.1851	Asthma	Robust Adjusted Profile Score	5	-0.0430146	0.0252047	0.0878947	0.957897	0.911726	1.00641
genus.Lactococcus.id.1851	Asthma	MR-PRESSO	5	-0.0344162	0.0384554	0.421393	0.966169	0.896023	1.04181
genus.Streptococcus.id.1853	Asthma	Inverse variance weighted	13	-0.0405269	0.0569393	0.476616	0.960283	0.858878	1.07366	Inverse variance weighted	38.5127	12	0.6884	0.000127	0.019276	0.01487	0.221402	Raw	45.1113	<0.001	13
genus.Streptococcus.id.1853	Asthma	Maximum likelihood	13	-0.0434001	0.0342522	0.205129	0.957528	0.895355	1.02402	Maximum likelihood	38.3075	12	0.6867	0.000137				Outlier-corrected		0.15
genus.Streptococcus.id.1853	Asthma	MR Egger	13	-0.285181	0.196691	0.174994	0.751878	0.511353	1.10554	MR Egger	33.4089	11	0.6707	0.000452
genus.Streptococcus.id.1853	Asthma	Weighted median	13	0.0343895	0.0525848	0.513124	1.03499	0.933628	1.14735
genus.Streptococcus.id.1853	Asthma	Weighted mode	13	0.0724135	0.0809444	0.388588	1.0751	0.917376	1.25994
genus.Streptococcus.id.1853	Asthma	Robust Adjusted Profile Score	13	-0.0261747	0.0304619	0.390196	0.974165	0.917704	1.0341
genus.Streptococcus.id.1853	Asthma	MR-PRESSO	12	-0.00927195	0.0516369	0.860762	0.990771	0.895404	1.0963
genus.Clostridiumsensustricto1.id.1873	Asthma	Inverse variance weighted	5	0.0467218	0.0392363	0.233739	1.04783	0.97027	1.13159	Inverse variance weighted	1.02481	4	0	0.906011	-0.00358	0.011966	0.784516	Raw	1.39715	0.93
genus.Clostridiumsensustricto1.id.1873	Asthma	Maximum likelihood	5	0.0469072	0.0395004	0.235025	1.04802	0.969947	1.13239	Maximum likelihood	1.01551	4	0	0.907435				Outlier-corrected	1.39715	0.93
genus.Clostridiumsensustricto1.id.1873	Asthma	MR Egger	5	0.0720684	0.0934334	0.496693	1.07473	0.894884	1.29072	MR Egger	0.935462	3	0	0.816863
genus.Clostridiumsensustricto1.id.1873	Asthma	Weighted median	5	0.0573178	0.0484038	0.23635	1.05899	0.963143	1.16438
genus.Clostridiumsensustricto1.id.1873	Asthma	Weighted mode	5	0.0633844	0.0548943	0.312514	1.06544	0.956754	1.18646
genus.Clostridiumsensustricto1.id.1873	Asthma	Robust Adjusted Profile Score	5	0.0122999	0.0373157	0.741689	1.01238	0.940975	1.08919
genus.Clostridiumsensustricto1.id.1873	Asthma	MR-PRESSO	5	0.0467218	0.01986	0.0782965	1.04783	1.00783	1.08942
genus.Anaerostipes.id.1991	Asthma	Inverse variance weighted	10	-0.0197429	0.039862	0.620402	0.980451	0.906765	1.06012	Inverse variance weighted	10.3895	9	0.1337	0.319883	0.006127	0.008766	0.504399	Raw	13.0169	0.328
genus.Anaerostipes.id.1991	Asthma	Maximum likelihood	10	-0.0198859	0.0380981	0.601695	0.980311	0.909775	1.05631	Maximum likelihood	10.3784	9	0.1328	0.320726				Outlier-corrected	13.0169	0.328
genus.Anaerostipes.id.1991	Asthma	MR Egger	10	-0.106286	0.130446	0.438774	0.899167	0.696309	1.16112	MR Egger	9.79158	8	0.183	0.27996
genus.Anaerostipes.id.1991	Asthma	Weighted median	10	-0.0547283	0.052495	0.29716	0.946742	0.854176	1.04934
genus.Anaerostipes.id.1991	Asthma	Weighted mode	10	-0.0973945	0.086631	0.289999	0.907198	0.765527	1.07509
genus.Anaerostipes.id.1991	Asthma	Robust Adjusted Profile Score	10	-0.020799	0.0388046	0.591963	0.979416	0.907687	1.05681
genus.Anaerostipes.id.1991	Asthma	MR-PRESSO	10	-0.0197429	0.039862	0.632269	0.980451	0.906765	1.06012
genus.Blautia.id.1992	Asthma	Inverse variance weighted	5	0.00329417	0.0463821	0.94338	1.0033	0.916114	1.09878	Inverse variance weighted	3.22697	4	0	0.520586	-0.01049	0.007258	0.243978	Raw	6.8291	0.447
genus.Blautia.id.1992	Asthma	Maximum likelihood	5	0.00344015	0.0473061	0.942028	1.00345	0.91459	1.10094	Maximum likelihood	3.22674	4	0	0.520622				Outlier-corrected	6.8291	0.447
genus.Blautia.id.1992	Asthma	MR Egger	5	0.11577	0.0905678	0.291081	1.12274	0.940125	1.34082	MR Egger	1.13633	3	0	0.768312
genus.Blautia.id.1992	Asthma	Weighted median	5	-0.0113428	0.0614082	0.853455	0.988721	0.876601	1.11518
genus.Blautia.id.1992	Asthma	Weighted mode	5	0.0574753	0.0698515	0.456833	1.05916	0.923639	1.21456
genus.Blautia.id.1992	Asthma	Robust Adjusted Profile Score	5	0.00343636	0.0488886	0.943963	1.00344	0.911754	1.10435
genus.Blautia.id.1992	Asthma	MR-PRESSO	5	0.00329417	0.0416599	0.940772	1.0033	0.924632	1.08866
genus.Butyrivibrio.id.1993	Asthma	Inverse variance weighted	12	-0.0131197	0.0171797	0.445063	0.986966	0.954286	1.02077	Inverse variance weighted	12.8465	11	0.1437	0.303476	0.01599	0.009869	0.136242	Raw	15.1066	0.297
genus.Butyrivibrio.id.1993	Asthma	Maximum likelihood	12	-0.0135803	0.0163161	0.405225	0.986512	0.955463	1.01857	Maximum likelihood	12.8138	11	0.1415	0.305672				Outlier-corrected	15.1066	0.297
genus.Butyrivibrio.id.1993	Asthma	MR Egger	12	-0.118688	0.067099	0.107353	0.888085	0.778644	1.01291	MR Egger	10.1752	10	0.0172	0.425257
genus.Butyrivibrio.id.1993	Asthma	Weighted median	12	0.00375375	0.021759	0.863033	1.00376	0.961853	1.04749
genus.Butyrivibrio.id.1993	Asthma	Weighted mode	12	0.00755765	0.0353568	0.834649	1.00759	0.940126	1.07989
genus.Butyrivibrio.id.1993	Asthma	Robust Adjusted Profile Score	12	-0.0266349	0.0158902	0.0937028	0.973717	0.943858	1.00452
genus.Butyrivibrio.id.1993	Asthma	MR-PRESSO	12	-0.0131197	0.0171797	0.461129	0.986966	0.954286	1.02077
genus.Dorea.id.1997	Asthma	Inverse variance weighted	4	0.142419	0.0797286	0.07405	1.15306	0.986247	1.34809	Inverse variance weighted	5.80557	3	0.4833	0.121463	-0.00834	0.018024	0.689063	Raw	11.4743	0.199
genus.Dorea.id.1997	Asthma	Maximum likelihood	4	0.150641	0.060327	0.0125223	1.16258	1.03293	1.3085	Maximum likelihood	5.36736	3	0.4411	0.146791				Outlier-corrected	11.4743	0.199
genus.Dorea.id.1997	Asthma	MR Egger	4	0.248553	0.247458	0.420951	1.28217	0.789414	2.0825	MR Egger	5.24427	2	0.6186	0.072647
genus.Dorea.id.1997	Asthma	Weighted median	4	0.119212	0.078721	0.129934	1.12661	0.965527	1.31456
genus.Dorea.id.1997	Asthma	Weighted mode	4	0.048176	0.143972	0.759941	1.04936	0.791354	1.39147
genus.Dorea.id.1997	Asthma	Robust Adjusted Profile Score	4	0.128375	0.0507288	0.0113861	1.13698	1.02937	1.25584
genus.Dorea.id.1997	Asthma	MR-PRESSO	4	0.142419	0.0797286	0.172026	1.15306	0.986247	1.34809
genus.Howardella.id.2000	Asthma	Inverse variance weighted	8	0.0055616	0.0200243	0.781211	1.00558	0.966875	1.04583	Inverse variance weighted	4.78587	7	0	0.686076	-0.00047	0.011941	0.969956	Raw	6.28997	0.701
genus.Howardella.id.2000	Asthma	Maximum likelihood	8	0.00572883	0.0203117	0.777909	1.00575	0.966492	1.04659	Maximum likelihood	4.78374	7	0	0.686335				Outlier-corrected	6.28997	0.701
genus.Howardella.id.2000	Asthma	MR Egger	8	0.00868862	0.0821264	0.919193	1.00873	0.858749	1.1849	MR Egger	4.78433	6	0	0.571757
genus.Howardella.id.2000	Asthma	Weighted median	8	0.00834732	0.0248259	0.736694	1.00838	0.96049	1.05866
genus.Howardella.id.2000	Asthma	Weighted mode	8	0.0281199	0.0438114	0.541416	1.02852	0.943886	1.12074
genus.Howardella.id.2000	Asthma	Robust Adjusted Profile Score	8	0.0122828	0.0199091	0.537272	1.01236	0.973615	1.05264
genus.Howardella.id.2000	Asthma	MR-PRESSO	8	0.0055616	0.0165573	0.74679	1.00558	0.973468	1.03875
genus.Lachnospira.id.2004	Asthma	Inverse variance weighted	3	-0.196441	0.110486	0.0754083	0.82165	0.661666	1.02032	Inverse variance weighted	5.35334	2	0.6264	0.068792	0.062643	0.028471	0.271572	Not enough intrumental variables
genus.Lachnospira.id.2004	Asthma	Maximum likelihood	3	-0.211208	0.0749976	0.00485966	0.809606	0.698931	0.937806	Maximum likelihood	4.7258	2	0.5768	0.094147
genus.Lachnospira.id.2004	Asthma	MR Egger	3	-1.19159	0.457305	0.233284	0.303737	0.123946	0.744326	MR Egger	0.512251	1	0	0.474166
genus.Lachnospira.id.2004	Asthma	Weighted median	3	-0.101531	0.0995775	0.307911	0.903453	0.743265	1.09817
genus.Lachnospira.id.2004	Asthma	Weighted mode	3	-0.0807455	0.102746	0.514261	0.922428	0.754178	1.12821
genus.Lachnospira.id.2004	Asthma	Robust Adjusted Profile Score	3	-0.137974	0.0616716	0.0252705	0.871121	0.771938	0.983047
genus.Marvinbryantia.id.2005	Asthma	Inverse variance weighted	8	0.0266464	0.0354471	0.452216	1.027	0.958074	1.10089	Inverse variance weighted	5.69013	7	0	0.576361	0.005318	0.011658	0.664307	Raw	7.4526	0.584
genus.Marvinbryantia.id.2005	Asthma	Maximum likelihood	8	0.0275258	0.0360742	0.445444	1.02791	0.957739	1.10322	Maximum likelihood	5.67145	7	0	0.578592				Outlier-corrected	7.4526	0.584
genus.Marvinbryantia.id.2005	Asthma	MR Egger	8	-0.0312205	0.131711	0.820513	0.969262	0.748732	1.25475	MR Egger	5.48203	6	0	0.483632
genus.Marvinbryantia.id.2005	Asthma	Weighted median	8	0.0195447	0.0460671	0.671371	1.01974	0.931698	1.1161
genus.Marvinbryantia.id.2005	Asthma	Weighted mode	8	0.0207475	0.0724568	0.782905	1.02096	0.885797	1.17676
genus.Marvinbryantia.id.2005	Asthma	Robust Adjusted Profile Score	8	0.0312811	0.0354684	0.377809	1.03178	0.962485	1.10605
genus.Marvinbryantia.id.2005	Asthma	MR-PRESSO	8	0.0266464	0.0319589	0.431937	1.027	0.964647	1.09339
genus.Roseburia.id.2012	Asthma	Inverse variance weighted	11	-0.0433869	0.0358458	0.226135	0.957541	0.892575	1.02724	Inverse variance weighted	8.43961	10	0	0.585978	-0.00037	0.008323	0.96542	Raw	10.3837	0.593
genus.Roseburia.id.2012	Asthma	Maximum likelihood	11	-0.0443598	0.0363388	0.222188	0.95661	0.890846	1.02723	Maximum likelihood	8.38379	10	0	0.591404				Outlier-corrected	10.3837	0.593
genus.Roseburia.id.2012	Asthma	MR Egger	11	-0.0390865	0.102923	0.712926	0.961668	0.785987	1.17662	MR Egger	8.43763	9	0	0.490715
genus.Roseburia.id.2012	Asthma	Weighted median	11	-0.0467199	0.0465801	0.31586	0.954355	0.871084	1.04559
genus.Roseburia.id.2012	Asthma	Weighted mode	11	-0.0577698	0.0730198	0.447213	0.943867	0.818003	1.0891
genus.Roseburia.id.2012	Asthma	Robust Adjusted Profile Score	11	-0.0398415	0.033751	0.23782	0.960942	0.899431	1.02666
genus.Roseburia.id.2012	Asthma	MR-PRESSO	11	-0.0433869	0.0329306	0.21705	0.957541	0.89769	1.02138
genus.Peptococcus.id.2037	Asthma	Inverse variance weighted	8	0.0185016	0.0240333	0.441402	1.01867	0.971801	1.06781	Inverse variance weighted	3.2352	7	0	0.862426	0.001699	0.01739	0.925352	Raw	4.22851	0.872
genus.Peptococcus.id.2037	Asthma	Maximum likelihood	8	0.0188954	0.0242839	0.436508	1.01908	0.971707	1.06875	Maximum likelihood	3.22502	7	0	0.863435				Outlier-corrected	4.22851	0.872
genus.Peptococcus.id.2037	Asthma	MR Egger	8	0.00679684	0.122188	0.957446	1.00682	0.792398	1.27926	MR Egger	3.22565	6	0	0.780039
genus.Peptococcus.id.2037	Asthma	Weighted median	8	0.0197076	0.0287487	0.493021	1.0199	0.964023	1.07902
genus.Peptococcus.id.2037	Asthma	Weighted mode	8	0.0278937	0.0495121	0.590764	1.02829	0.933187	1.13308
genus.Peptococcus.id.2037	Asthma	Robust Adjusted Profile Score	8	0.0311013	0.0206	0.131101	1.03159	0.990768	1.07409
genus.Peptococcus.id.2037	Asthma	MR-PRESSO	8	0.0185016	0.0163386	0.294768	1.01867	0.986569	1.05182
genus.Anaerofilum.id.2053	Asthma	Inverse variance weighted	8	-0.0441532	0.0230803	0.0557453	0.956807	0.914488	1.00108	Inverse variance weighted	5.23806	7	0	0.630937	0.008877	0.013118	0.523786	Raw	6.97255	0.633
genus.Anaerofilum.id.2053	Asthma	Maximum likelihood	8	-0.0454895	0.0236569	0.0544949	0.95553	0.912235	1.00088	Maximum likelihood	5.134	7	0	0.643614				Outlier-corrected	6.97255	0.633
genus.Anaerofilum.id.2053	Asthma	MR Egger	8	-0.119805	0.114146	0.334337	0.887093	0.709262	1.10951	MR Egger	4.78008	6	0	0.572314
genus.Anaerofilum.id.2053	Asthma	Weighted median	8	-0.0411144	0.0309482	0.184015	0.959719	0.903235	1.01974
genus.Anaerofilum.id.2053	Asthma	Weighted mode	8	-0.077177	0.0538704	0.195067	0.925726	0.832966	1.02882
genus.Anaerofilum.id.2053	Asthma	Robust Adjusted Profile Score	8	-0.045413	0.0245851	0.0647214	0.955603	0.910647	1.00278
genus.Anaerofilum.id.2053	Asthma	MR-PRESSO	8	-0.0441532	0.0199654	0.0626599	0.956807	0.920089	0.994992
genus.Anaerotruncus.id.2054	Asthma	Inverse variance weighted	6	-0.0072902	0.0481889	0.879752	0.992736	0.903264	1.09107	Inverse variance weighted	4.07338	5	0	0.5389	-0.00591	0.010625	0.607635	Raw	5.72625	0.561
genus.Anaerotruncus.id.2054	Asthma	Maximum likelihood	6	-0.00753773	0.0489839	0.877703	0.992491	0.901634	1.0925	Maximum likelihood	4.07264	5	0	0.539005				Outlier-corrected	5.72625	0.561
genus.Anaerotruncus.id.2054	Asthma	MR Egger	6	0.0796514	0.163537	0.651705	1.08291	0.785935	1.4921	MR Egger	3.76388	4	0	0.438904
genus.Anaerotruncus.id.2054	Asthma	Weighted median	6	0.0351657	0.0594097	0.553906	1.03579	0.921938	1.1637
genus.Anaerotruncus.id.2054	Asthma	Weighted mode	6	0.0427557	0.0869375	0.64369	1.04368	0.880169	1.23757
genus.Anaerotruncus.id.2054	Asthma	Robust Adjusted Profile Score	6	-0.00752733	0.0511338	0.882967	0.992501	0.897852	1.09713
genus.Anaerotruncus.id.2054	Asthma	MR-PRESSO	6	-0.0072902	0.0434951	0.873459	0.992736	0.911612	1.08108
genus.Butyricicoccus.id.2055	Asthma	Inverse variance weighted	6	-0.0502374	0.0621669	0.419029	0.951004	0.841908	1.07424	Inverse variance weighted	15.3848	5	0.675	0.008839	-0.01557	0.010491	0.211944	Raw	24.327	0.05
genus.Butyricicoccus.id.2055	Asthma	Maximum likelihood	6	-0.059366	0.0411614	0.149225	0.942362	0.869321	1.02154	Maximum likelihood	15.0967	5	0.6688	0.009957				Outlier-corrected	24.327	0.05
genus.Butyricicoccus.id.2055	Asthma	MR Egger	6	0.0683947	0.0974938	0.521642	1.07079	0.884535	1.29626	MR Egger	9.92155	4	0.5968	0.04177
genus.Butyricicoccus.id.2055	Asthma	Weighted median	6	-0.0469928	0.0544127	0.387788	0.954094	0.857579	1.06147
genus.Butyricicoccus.id.2055	Asthma	Weighted mode	6	-0.0524535	0.0565029	0.395842	0.948898	0.849422	1.06002
genus.Butyricicoccus.id.2055	Asthma	Robust Adjusted Profile Score	6	-0.0709427	0.0364909	0.0518807	0.931515	0.867218	1.00058
genus.Butyricicoccus.id.2055	Asthma	MR-PRESSO	6	-0.0502374	0.0621669	0.455741	0.951004	0.841908	1.07424
genus.Faecalibacterium.id.2057	Asthma	Inverse variance weighted	6	0.00432243	0.049169	0.929948	1.00433	0.912061	1.10594	Inverse variance weighted	7.82577	5	0.3611	0.166103	0.008409	0.014084	0.582623	Raw	12.2463	0.204
genus.Faecalibacterium.id.2057	Asthma	Maximum likelihood	6	0.00463017	0.0407326	0.909498	1.00464	0.927553	1.08814	Maximum likelihood	7.82492	5	0.361	0.166152				Outlier-corrected	12.2463	0.204
genus.Faecalibacterium.id.2057	Asthma	MR Egger	6	-0.0613855	0.12201	0.641322	0.940461	0.740429	1.19453	MR Egger	7.18542	4	0.4433	0.126408
genus.Faecalibacterium.id.2057	Asthma	Weighted median	6	-0.00961167	0.0508524	0.850084	0.990434	0.896477	1.09424
genus.Faecalibacterium.id.2057	Asthma	Weighted mode	6	-0.0561741	0.0562415	0.363744	0.945375	0.846701	1.05555
genus.Faecalibacterium.id.2057	Asthma	Robust Adjusted Profile Score	6	0.0254414	0.035509	0.473696	1.02577	0.956804	1.0997
genus.Faecalibacterium.id.2057	Asthma	MR-PRESSO	6	0.00432243	0.049169	0.933361	1.00433	0.912061	1.10594
genus.Flavonifractor.id.2059	Asthma	Inverse variance weighted	3	0.0146739	0.0544465	0.787536	1.01478	0.912068	1.12906	Inverse variance weighted	1.10036	2	0	0.576845	0.017516	0.016709	0.484998	Not enough intrumental variables
genus.Flavonifractor.id.2059	Asthma	Maximum likelihood	3	0.014923	0.054945	0.785931	1.01503	0.911404	1.13045	Maximum likelihood	1.09916	2	0	0.577193
genus.Flavonifractor.id.2059	Asthma	MR Egger	3	-0.169519	0.183953	0.525981	0.84407	0.588566	1.21049	MR Egger	0.001478	1	0	0.96933
genus.Flavonifractor.id.2059	Asthma	Weighted median	3	-0.0129529	0.0672559	0.847279	0.987131	0.865217	1.12622
genus.Flavonifractor.id.2059	Asthma	Weighted mode	3	-0.0260017	0.0798871	0.775714	0.974333	0.833118	1.13949
genus.Flavonifractor.id.2059	Asthma	Robust Adjusted Profile Score	3	0.0273254	0.045207	0.545545	1.0277	0.940559	1.12292
genus.Intestinimonas.id.2062	Asthma	Inverse variance weighted	11	0.0178146	0.0331847	0.591384	1.01797	0.95387	1.08639	Inverse variance weighted	14.6621	10	0.318	0.144875	0.005968	0.007838	0.465859	Raw	17.6524	0.184
genus.Intestinimonas.id.2062	Asthma	Maximum likelihood	11	0.0189523	0.028317	0.503311	1.01913	0.964111	1.0773	Maximum likelihood	14.6357	10	0.3167	0.145921				Outlier-corrected	17.6524	0.184
genus.Intestinimonas.id.2062	Asthma	MR Egger	11	-0.0369988	0.0795686	0.652982	0.963677	0.824521	1.12632	MR Egger	13.7746	9	0.3466	0.13057
genus.Intestinimonas.id.2062	Asthma	Weighted median	11	-0.00343088	0.0400539	0.931739	0.996575	0.92133	1.07796
genus.Intestinimonas.id.2062	Asthma	Weighted mode	11	-0.042496	0.0615118	0.505374	0.958394	0.849541	1.0812
genus.Intestinimonas.id.2062	Asthma	Robust Adjusted Profile Score	11	0.00283581	0.025992	0.913121	1.00284	0.95303	1.05525
genus.Intestinimonas.id.2062	Asthma	MR-PRESSO	11	0.0178146	0.0331847	0.603122	1.01797	0.95387	1.08639
genus.Oscillibacter.id.2063	Asthma	Inverse variance weighted	11	0.00900926	0.0333246	0.786892	1.00905	0.945249	1.07716	Inverse variance weighted	16.8775	10	0.4075	0.077119	0.001086	0.011496	0.926833	Raw	20.1462	0.102
genus.Oscillibacter.id.2063	Asthma	Maximum likelihood	11	0.00969013	0.0265281	0.714904	1.00974	0.958577	1.06363	Maximum likelihood	16.8691	10	0.4072	0.077312				Outlier-corrected	20.1462	0.102
genus.Oscillibacter.id.2063	Asthma	MR Egger	11	-0.00175921	0.119314	0.988558	0.998242	0.790085	1.26124	MR Egger	16.8608	9	0.4662	0.050941
genus.Oscillibacter.id.2063	Asthma	Weighted median	11	0.000324286	0.0384649	0.993273	1.00032	0.927681	1.07866
genus.Oscillibacter.id.2063	Asthma	Weighted mode	11	0.0235757	0.0648695	0.723847	1.02386	0.901614	1.16267
genus.Oscillibacter.id.2063	Asthma	Robust Adjusted Profile Score	11	0.0218619	0.0246173	0.374503	1.0221	0.973957	1.07263
genus.Oscillibacter.id.2063	Asthma	MR-PRESSO	11	0.00900926	0.0333246	0.79239	1.00905	0.945249	1.07716
genus.Oscillospira.id.2064	Asthma	Inverse variance weighted	4	-0.0350521	0.0495854	0.479626	0.965555	0.876131	1.06411	Inverse variance weighted	3.54669	3	0.1541	0.314757	0.027059	0.022887	0.358608	Raw	6.1335	0.39
genus.Oscillospira.id.2064	Asthma	Maximum likelihood	4	-0.0364187	0.0465929	0.434428	0.964236	0.880081	1.05644	Maximum likelihood	3.52307	3	0.1485	0.317782				Outlier-corrected	6.1335	0.39
genus.Oscillospira.id.2064	Asthma	MR Egger	4	-0.291438	0.221805	0.319343	0.747188	0.483756	1.15408	MR Egger	2.08764	2	0.042	0.352107
genus.Oscillospira.id.2064	Asthma	Weighted median	4	-0.0564235	0.0556597	0.310715	0.945139	0.847456	1.05408
genus.Oscillospira.id.2064	Asthma	Weighted mode	4	-0.0750625	0.0847317	0.440927	0.927686	0.785734	1.09528
genus.Oscillospira.id.2064	Asthma	Robust Adjusted Profile Score	4	-0.0364213	0.0480568	0.448523	0.964234	0.877558	1.05947
genus.Oscillospira.id.2064	Asthma	MR-PRESSO	4	-0.0350521	0.0495854	0.530587	0.965555	0.876131	1.06411
genus.Subdoligranulum.id.2070	Asthma	Inverse variance weighted	5	0.0905613	0.065117	0.164302	1.09479	0.963611	1.24382	Inverse variance weighted	5.52785	4	0.2764	0.237292	0.005179	0.019842	0.810988	Raw	8.57958	0.307
genus.Subdoligranulum.id.2070	Asthma	Maximum likelihood	5	0.095452	0.0579402	0.0994712	1.10016	0.982052	1.23246	Maximum likelihood	5.39225	4	0.2582	0.249364				Outlier-corrected	8.57958	0.307
genus.Subdoligranulum.id.2070	Asthma	MR Egger	5	0.0229027	0.269686	0.937672	1.02317	0.603094	1.73583	MR Egger	5.40512	3	0.445	0.144425
genus.Subdoligranulum.id.2070	Asthma	Weighted median	5	0.0523379	0.0714037	0.463568	1.05373	0.916115	1.21202
genus.Subdoligranulum.id.2070	Asthma	Weighted mode	5	0.0290727	0.0857666	0.751677	1.0295	0.870202	1.21796
genus.Subdoligranulum.id.2070	Asthma	Robust Adjusted Profile Score	5	0.0654205	0.0495288	0.186548	1.06761	0.96884	1.17644
genus.Subdoligranulum.id.2070	Asthma	MR-PRESSO	5	0.0905613	0.065117	0.236675	1.09479	0.963611	1.24382
genus.Catenibacterium.id.2153	Asthma	Inverse variance weighted	4	-0.0434721	0.0387683	0.262147	0.957459	0.887401	1.03305	Inverse variance weighted	6.51214	3	0.5393	0.089185	-0.00461	0.082864	0.960708	Raw	12.2645	0.184
genus.Catenibacterium.id.2153	Asthma	Maximum likelihood	4	-0.0469387	0.0277349	0.0905681	0.954146	0.903663	1.00745	Maximum likelihood	6.28313	3	0.5225	0.098619				Outlier-corrected	12.2645	0.184
genus.Catenibacterium.id.2153	Asthma	MR Egger	4	-0.0107545	0.590254	0.987118	0.989303	0.311096	3.14604	MR Egger	6.50208	2	0.6924	0.038734
genus.Catenibacterium.id.2153	Asthma	Weighted median	4	-0.02281	0.0364451	0.531398	0.977448	0.910062	1.04982
genus.Catenibacterium.id.2153	Asthma	Weighted mode	4	-0.0174518	0.0468836	0.734456	0.9827	0.896422	1.07728
genus.Catenibacterium.id.2153	Asthma	Robust Adjusted Profile Score	4	-0.0469749	0.0275905	0.088647	0.954111	0.903886	1.00713
genus.Catenibacterium.id.2153	Asthma	MR-PRESSO	4	-0.0434721	0.0387683	0.343809	0.957459	0.887401	1.03305
genus.Holdemania.id.2157	Asthma	Inverse variance weighted	10	-0.00415819	0.0257132	0.871531	0.99585	0.946905	1.04733	Inverse variance weighted	7.04352	9	0	0.632588	-0.00701	0.008932	0.455297	Raw	9.03476	0.624
genus.Holdemania.id.2157	Asthma	Maximum likelihood	10	-0.00426341	0.0262548	0.871002	0.995746	0.945801	1.04833	Maximum likelihood	7.04251	9	0	0.632693				Outlier-corrected	9.03476	0.624
genus.Holdemania.id.2157	Asthma	MR Egger	10	0.0510239	0.0748854	0.51488	1.05235	0.90869	1.21872	MR Egger	6.42794	8	0	0.599411
genus.Holdemania.id.2157	Asthma	Weighted median	10	-0.00583117	0.0335636	0.862074	0.994186	0.930888	1.06179
genus.Holdemania.id.2157	Asthma	Weighted mode	10	-0.00797893	0.0513305	0.879903	0.992053	0.897101	1.09705
genus.Holdemania.id.2157	Asthma	Robust Adjusted Profile Score	10	-0.00976891	0.0251729	0.697962	0.990279	0.942605	1.04036
genus.Holdemania.id.2157	Asthma	MR-PRESSO	10	-0.00415819	0.0227473	0.859007	0.99585	0.952426	1.04125
genus.Turicibacter.id.2162	Asthma	Inverse variance weighted	8	0.0015533	0.0360313	0.965614	1.00155	0.933263	1.07484	Inverse variance weighted	9.60855	7	0.2715	0.211863	-0.02467	0.015377	0.159724	Raw	12.5817	0.245
genus.Turicibacter.id.2162	Asthma	Maximum likelihood	8	0.00164494	0.0315832	0.958463	1.00165	0.941521	1.06561	Maximum likelihood	9.60843	7	0.2715	0.211871				Outlier-corrected	12.5817	0.245
genus.Turicibacter.id.2162	Asthma	MR Egger	8	0.224738	0.142858	0.166744	1.252	0.946236	1.65655	MR Egger	6.72362	6	0.1076	0.347164
genus.Turicibacter.id.2162	Asthma	Weighted median	8	-0.0137154	0.0431005	0.750318	0.986378	0.906474	1.07333
genus.Turicibacter.id.2162	Asthma	Weighted mode	8	-0.0207492	0.0770164	0.795381	0.979465	0.842231	1.13906
genus.Turicibacter.id.2162	Asthma	Robust Adjusted Profile Score	8	-0.00239964	0.0290322	0.934126	0.997603	0.942421	1.05602
genus.Turicibacter.id.2162	Asthma	MR-PRESSO	8	0.0015533	0.0360313	0.966818	1.00155	0.933263	1.07484
genus.Phascolarctobacterium.id.2168	Asthma	Inverse variance weighted	9	-0.0365215	0.0318903	0.252117	0.964137	0.905719	1.02632	Inverse variance weighted	4.98261	8	0	0.759434	0.009907	0.013462	0.485707	Raw	6.34945	0.771
genus.Phascolarctobacterium.id.2168	Asthma	Maximum likelihood	9	-0.0374372	0.032392	0.247782	0.963255	0.904	1.02639	Maximum likelihood	4.94959	8	0	0.76295				Outlier-corrected	6.34945	0.771
genus.Phascolarctobacterium.id.2168	Asthma	MR Egger	9	-0.143418	0.148716	0.366984	0.866392	0.647328	1.15959	MR Egger	4.44104	7	0	0.727805
genus.Phascolarctobacterium.id.2168	Asthma	Weighted median	9	-0.038025	0.0424529	0.370414	0.962689	0.885828	1.04622
genus.Phascolarctobacterium.id.2168	Asthma	Weighted mode	9	0.0168986	0.0679933	0.809983	1.01704	0.890147	1.16203
genus.Phascolarctobacterium.id.2168	Asthma	Robust Adjusted Profile Score	9	-0.0589964	0.0299017	0.048494	0.94271	0.889048	0.999611
genus.Phascolarctobacterium.id.2168	Asthma	MR-PRESSO	9	-0.0365215	0.0251676	0.184798	0.964137	0.917732	1.01289
genus.Allisonella.id.2174	Asthma	Inverse variance weighted	6	0.0265244	0.0221653	0.231437	1.02688	0.983223	1.07247	Inverse variance weighted	3.3973	5	0	0.638982	-0.02836	0.027204	0.355977	Raw	4.8335	0.64
genus.Allisonella.id.2174	Asthma	Maximum likelihood	6	0.0272098	0.0225574	0.227723	1.02758	0.983141	1.07403	Maximum likelihood	3.35941	5	0	0.644759				Outlier-corrected	4.8335	0.64
genus.Allisonella.id.2174	Asthma	MR Egger	6	0.223826	0.190524	0.305239	1.25085	0.861052	1.81712	MR Egger	2.31017	4	0	0.678918
genus.Allisonella.id.2174	Asthma	Weighted median	6	0.0446816	0.0267417	0.0947501	1.04569	0.992298	1.10197
genus.Allisonella.id.2174	Asthma	Weighted mode	6	0.0545865	0.0419262	0.249678	1.0561	0.972788	1.14655
genus.Allisonella.id.2174	Asthma	Robust Adjusted Profile Score	6	0.0272077	0.0236278	0.249522	1.02758	0.981078	1.07629
genus.Allisonella.id.2174	Asthma	MR-PRESSO	6	0.0265244	0.0182707	0.206286	1.02688	0.990757	1.06432
genus.Dialister.id.2183	Asthma	Inverse variance weighted	8	0.00347324	0.0360142	0.92317	1.00348	0.935088	1.07687	Inverse variance weighted	6.55739	7	0	0.47637	0.007186	0.01005	0.501467	Raw	8.49536	0.489
genus.Dialister.id.2183	Asthma	Maximum likelihood	8	0.00359218	0.0367313	0.922094	1.0036	0.933886	1.07852	Maximum likelihood	6.55702	7	0	0.47641				Outlier-corrected	8.49536	0.489
genus.Dialister.id.2183	Asthma	MR Egger	8	-0.0957687	0.143427	0.529147	0.908674	0.685994	1.20364	MR Egger	6.04253	6	0.007	0.418442
genus.Dialister.id.2183	Asthma	Weighted median	8	-0.00749572	0.0480704	0.876087	0.992532	0.903288	1.09059
genus.Dialister.id.2183	Asthma	Weighted mode	8	0.077939	0.0770094	0.345201	1.08106	0.929601	1.25719
genus.Dialister.id.2183	Asthma	Robust Adjusted Profile Score	8	0.000808309	0.0360623	0.982118	1.00081	0.932511	1.07411
genus.Dialister.id.2183	Asthma	MR-PRESSO	8	0.00347324	0.034857	0.923422	1.00348	0.937211	1.07443
genus.Veillonella.id.2198	Asthma	Inverse variance weighted	5	0.0251285	0.0513864	0.624834	1.02545	0.927197	1.13411	Inverse variance weighted	6.31123	4	0.3662	0.17708	-0.13109	0.076983	0.187159	Raw	9.79829	0.228
genus.Veillonella.id.2198	Asthma	Maximum likelihood	5	0.0266678	0.0422341	0.52776	1.02703	0.945434	1.11566	Maximum likelihood	6.28759	4	0.3638	0.178675				Outlier-corrected	9.79829	0.228
genus.Veillonella.id.2198	Asthma	MR Egger	5	1.78201	1.03263	0.182862	5.94178	0.785095	44.9688	MR Egger	3.20937	3	0.0652	0.360457
genus.Veillonella.id.2198	Asthma	Weighted median	5	-0.0424612	0.0590575	0.472153	0.958428	0.853667	1.07604
genus.Veillonella.id.2198	Asthma	Weighted mode	5	-0.0580608	0.08415	0.528158	0.943593	0.800119	1.11279
genus.Veillonella.id.2198	Asthma	Robust Adjusted Profile Score	5	0.00205399	0.0384199	0.957364	1.00206	0.929369	1.08043
genus.Veillonella.id.2198	Asthma	MR-PRESSO	5	0.0251285	0.0513864	0.650436	1.02545	0.927197	1.13411
genus.Victivallis.id.2256	Asthma	Inverse variance weighted	4	0.00294648	0.0275423	0.914805	1.00295	0.950244	1.05858	Inverse variance weighted	1.08776	3	0	0.780029	0.002792	0.037508	0.947443	Raw	1.88304	0.786
genus.Victivallis.id.2256	Asthma	Maximum likelihood	4	0.00298492	0.0277322	0.914286	1.00299	0.949927	1.05902	Maximum likelihood	1.08761	3	0	0.780067				Outlier-corrected	1.88304	0.786
genus.Victivallis.id.2256	Asthma	MR Egger	4	-0.0157799	0.253101	0.955957	0.984344	0.599381	1.61656	MR Egger	1.08222	2	0	0.582101
genus.Victivallis.id.2256	Asthma	Weighted median	4	0.000691718	0.0323895	0.982961	1.00069	0.939139	1.06628
genus.Victivallis.id.2256	Asthma	Weighted mode	4	-0.0045262	0.0436145	0.923895	0.995484	0.913922	1.08433
genus.Victivallis.id.2256	Asthma	Robust Adjusted Profile Score	4	-0.00418099	0.0260373	0.872426	0.995828	0.946283	1.04797
genus.Victivallis.id.2256	Asthma	MR-PRESSO	4	0.00294648	0.0165847	0.870307	1.00295	0.970873	1.03609
genus.Parasutterella.id.2892	Asthma	Inverse variance weighted	13	0.025925	0.04081	0.525258	1.02626	0.947373	1.11172	Inverse variance weighted	30.5304	12	0.6069	0.002322	-0.01585	0.008782	0.098534	Raw	39.2485	0.002	8
genus.Parasutterella.id.2892	Asthma	Maximum likelihood	13	0.029282	0.0273912	0.285056	1.02971	0.975891	1.08651	Maximum likelihood	30.3466	12	0.6046	0.002476				Outlier-corrected		0.178
genus.Parasutterella.id.2892	Asthma	MR Egger	13	0.208204	0.107717	0.0793958	1.23146	0.997084	1.52094	MR Egger	23.5556	11	0.533	0.014743
genus.Parasutterella.id.2892	Asthma	Weighted median	13	-0.00636417	0.0411552	0.877106	0.993656	0.916651	1.07713
genus.Parasutterella.id.2892	Asthma	Weighted mode	13	-0.0367969	0.071775	0.617488	0.963872	0.837381	1.10947
genus.Parasutterella.id.2892	Asthma	Robust Adjusted Profile Score	13	0.0381329	0.0244615	0.119022	1.03887	0.990236	1.08989
genus.Parasutterella.id.2892	Asthma	MR-PRESSO	12	-0.020548	0.0322337	0.536861	0.979662	0.919683	1.04355
genus.Sutterella.id.2896	Asthma	Inverse variance weighted	9	0.00873227	0.0416459	0.833918	1.00877	0.9297	1.09457	Inverse variance weighted	11.0136	8	0.2736	0.20093	0.006606	0.011907	0.596294	Raw	13.624	0.236
genus.Sutterella.id.2896	Asthma	Maximum likelihood	9	0.00921673	0.0365395	0.800856	1.00926	0.939506	1.08419	Maximum likelihood	11.0101	8	0.2734	0.201129				Outlier-corrected	13.624	0.236
genus.Sutterella.id.2896	Asthma	MR Egger	9	-0.0886622	0.18087	0.638984	0.915155	0.641999	1.30453	MR Egger	10.5497	7	0.3365	0.159504
genus.Sutterella.id.2896	Asthma	Weighted median	9	0.00759418	0.0494991	0.878066	1.00762	0.914458	1.11028
genus.Sutterella.id.2896	Asthma	Weighted mode	9	0.0236349	0.0698238	0.743704	1.02392	0.892954	1.17409
genus.Sutterella.id.2896	Asthma	Robust Adjusted Profile Score	9	0.00924871	0.0371166	0.803222	1.00929	0.938474	1.08545
genus.Sutterella.id.2896	Asthma	MR-PRESSO	9	0.00873227	0.0416459	0.839159	1.00877	0.9297	1.09457
genus.Oxalobacter.id.2978	Asthma	Inverse variance weighted	7	-0.0474808	0.026969	0.0783115	0.953629	0.90453	1.00539	Inverse variance weighted	7.98189	6	0.2483	0.239433	-0.02981	0.020057	0.19738	Raw	10.8441	0.275
genus.Oxalobacter.id.2978	Asthma	Maximum likelihood	7	-0.0478149	0.0242516	0.0486534	0.95331	0.909057	0.999718	Maximum likelihood	7.86733	6	0.2374	0.247985				Outlier-corrected	10.8441	0.275
genus.Oxalobacter.id.2978	Asthma	MR Egger	7	0.123125	0.117404	0.342324	1.13103	0.898538	1.42367	MR Egger	5.53631	5	0.0969	0.353981
genus.Oxalobacter.id.2978	Asthma	Weighted median	7	-0.0521677	0.0320262	0.103332	0.94917	0.89142	1.01066
genus.Oxalobacter.id.2978	Asthma	Weighted mode	7	-0.0513823	0.0415407	0.262334	0.949915	0.875638	1.03049
genus.Oxalobacter.id.2978	Asthma	Robust Adjusted Profile Score	7	-0.0487991	0.0231492	0.0350288	0.952372	0.910127	0.996579
genus.Oxalobacter.id.2978	Asthma	MR-PRESSO	7	-0.0474808	0.026969	0.128794	0.953629	0.90453	1.00539
genus.Bilophila.id.3170	Asthma	Inverse variance weighted	8	0.0348744	0.0382972	0.362493	1.03549	0.960609	1.11621	Inverse variance weighted	4.3283	7	0	0.741282	-0.00235445	0.0106524	0.832402	Raw	5.60131	0.758
genus.Bilophila.id.3170	Asthma	Maximum likelihood	8	0.0355572	0.0388696	0.360306	1.0362	0.960187	1.11822	Maximum likelihood	4.30741	7	0	0.743767				Outlier-corrected	5.60131	0.758
genus.Bilophila.id.3170	Asthma	MR Egger	8	0.0652671	0.142741	0.663586	1.06744	0.80694	1.41205	MR Egger	4.27945	6	0	0.638916
genus.Bilophila.id.3170	Asthma	Weighted median	8	0.0272752	0.0501476	0.586511	1.02765	0.931449	1.13379
genus.Bilophila.id.3170	Asthma	Weighted mode	8	0.0164197	0.0751156	0.833204	1.01656	0.877387	1.1778
genus.Bilophila.id.3170	Asthma	Robust Adjusted Profile Score	8	0.0488123	0.0344544	0.156564	1.05002	0.981456	1.12338
genus.Bilophila.id.3170	Asthma	MR-PRESSO	8	0.0348744	0.0301146	0.284821	1.03549	0.976139	1.09845
genus.Desulfovibrio.id.3173	Asthma	Inverse variance weighted	6	0.0458699	0.0361512	0.2045	1.04694	0.975323	1.12381	Inverse variance weighted	4.04428	5	0	0.543059	0.016388	0.012996	0.275844	Raw	5.84017	0.563
genus.Desulfovibrio.id.3173	Asthma	Maximum likelihood	6	0.0474272	0.037125	0.201426	1.04857	0.97498	1.12771	Maximum likelihood	3.99297	5	0	0.550429				Outlier-corrected	5.84017	0.563
genus.Desulfovibrio.id.3173	Asthma	MR Egger	6	-0.122752	0.138521	0.425594	0.884483	0.674183	1.16038	MR Egger	2.45416	4	0	0.652864
genus.Desulfovibrio.id.3173	Asthma	Weighted median	6	0.0378678	0.0488338	0.438078	1.03859	0.943795	1.14292
genus.Desulfovibrio.id.3173	Asthma	Weighted mode	6	0.0397885	0.0668547	0.577655	1.04059	0.912792	1.18628
genus.Desulfovibrio.id.3173	Asthma	Robust Adjusted Profile Score	6	0.0559735	0.0359601	0.119579	1.05757	0.985596	1.1348
genus.Desulfovibrio.id.3173	Asthma	MR-PRESSO	6	0.0458699	0.0325131	0.21738	1.04694	0.982303	1.11583
genus.Escherichia.Shigella.id.3504	Asthma	Inverse variance weighted	7	0.0253989	0.0365939	0.487635	1.02572	0.954731	1.102	Inverse variance weighted	3.92461	6	0	0.686878	0.001513	0.007867	0.855088	Raw	5.55355	0.687
genus.Escherichia.Shigella.id.3504	Asthma	Maximum likelihood	7	0.0261587	0.037166	0.481536	1.0265	0.954386	1.10407	Maximum likelihood	3.91018	6	0	0.68883				Outlier-corrected	5.55355	0.687
genus.Escherichia.Shigella.id.3504	Asthma	MR Egger	7	0.00889447	0.0933105	0.927762	1.00893	0.840302	1.21141	MR Egger	3.88764	5	0	0.565704
genus.Escherichia.Shigella.id.3504	Asthma	Weighted median	7	0.0573414	0.0463287	0.215824	1.05902	0.967091	1.15968
genus.Escherichia.Shigella.id.3504	Asthma	Weighted mode	7	0.0752438	0.0693521	0.3196	1.07815	0.941118	1.23513
genus.Escherichia.Shigella.id.3504	Asthma	Robust Adjusted Profile Score	7	0.0479776	0.0343234	0.16217	1.04915	0.980889	1.12216
genus.Escherichia.Shigella.id.3504	Asthma	MR-PRESSO	7	0.0253989	0.0295959	0.423738	1.02572	0.967917	1.08698
genus.Haemophilus.id.3698	Asthma	Inverse variance weighted	9	0.0217387	0.0281782	0.440428	1.02198	0.967064	1.08001	Inverse variance weighted	10.2946	8	0.2229	0.244954	0.007833	0.007703	0.343064	Raw	13.1746	0.273
genus.Haemophilus.id.3698	Asthma	Maximum likelihood	9	0.0228765	0.0255863	0.371272	1.02314	0.973096	1.07576	Maximum likelihood	10.2553	8	0.2199	0.247565				Outlier-corrected	13.1746	0.273
genus.Haemophilus.id.3698	Asthma	MR Egger	9	-0.0384988	0.0655726	0.575564	0.962233	0.846182	1.0942	MR Egger	8.96963	7	0.2196	0.254844
genus.Haemophilus.id.3698	Asthma	Weighted median	9	0.0307628	0.0337814	0.362483	1.03124	0.965172	1.10183
genus.Haemophilus.id.3698	Asthma	Weighted mode	9	0.0532781	0.0578392	0.383913	1.05472	0.941683	1.18133
genus.Haemophilus.id.3698	Asthma	Robust Adjusted Profile Score	9	0.00114672	0.0232618	0.960683	1.00115	0.956527	1.04785
genus.Haemophilus.id.3698	Asthma	MR-PRESSO	9	0.0217387	0.0281782	0.462604	1.02198	0.967064	1.08001
genus.Akkermansia.id.4037	Asthma	Inverse variance weighted	6	-0.0287428	0.0414126	0.487644	0.971666	0.895913	1.05382	Inverse variance weighted	5.95027	5	0.1597	0.311088	-0.01409	0.010443	0.248631	Raw	8.3804	0.35
genus.Akkermansia.id.4037	Asthma	Maximum likelihood	6	-0.0299537	0.0390786	0.443379	0.97049	0.898932	1.04775	Maximum likelihood	5.92472	5	0.1561	0.313613				Outlier-corrected	8.3804	0.35
genus.Akkermansia.id.4037	Asthma	MR Egger	6	0.116597	0.114369	0.365618	1.12367	0.898017	1.40602	MR Egger	4.08958	4	0.0219	0.394018
genus.Akkermansia.id.4037	Asthma	Weighted median	6	0.00430533	0.0507484	0.932391	1.00431	0.909226	1.10935
genus.Akkermansia.id.4037	Asthma	Weighted mode	6	0.00309507	0.06684	0.964859	1.0031	0.879931	1.14351
genus.Akkermansia.id.4037	Asthma	Robust Adjusted Profile Score	6	-0.030093	0.040019	0.452071	0.970355	0.897152	1.04953
genus.Akkermansia.id.4037	Asthma	MR-PRESSO	6	-0.0287428	0.0414126	0.518563	0.971666	0.895913	1.05382
genus.Senegalimassilia.id.11160	Asthma	Inverse variance weighted	4	0.0100072	0.0524156	0.848588	1.01006	0.911442	1.11934	Inverse variance weighted	5.55783	3	0.4602	0.13522	0.017336	0.015778	0.386496	Raw	10.7376	0.202
genus.Senegalimassilia.id.11160	Asthma	Maximum likelihood	4	0.0108026	0.0401212	0.787738	1.01086	0.934415	1.09356	Maximum likelihood	5.55256	3	0.4597	0.135529				Outlier-corrected	10.7376	0.202
genus.Senegalimassilia.id.11160	Asthma	MR Egger	4	-0.153581	0.157288	0.431828	0.857631	0.630107	1.16731	MR Egger	3.46594	2	0.423	0.176759
genus.Senegalimassilia.id.11160	Asthma	Weighted median	4	0.00276822	0.0500888	0.955926	1.00277	0.909004	1.10621
genus.Senegalimassilia.id.11160	Asthma	Weighted mode	4	-0.0576509	0.0851621	0.54696	0.943979	0.798861	1.11546
genus.Senegalimassilia.id.11160	Asthma	Robust Adjusted Profile Score	4	0.0292491	0.033025	0.375799	1.02968	0.965142	1.09854
genus.Senegalimassilia.id.11160	Asthma	MR-PRESSO	4	0.0100072	0.0524156	0.860778	1.01006	0.911442	1.11934
genus.Prevotella7.id.11182	Asthma	Inverse variance weighted	8	0.0336613	0.0228228	0.140241	1.03423	0.98899	1.08155	Inverse variance weighted	9.25571	7	0.2437	0.234815	-0.01521	0.017669	0.422413	Raw	11.8829	0.27
genus.Prevotella7.id.11182	Asthma	Maximum likelihood	8	0.0356559	0.0206442	0.0841384	1.0363	0.995205	1.07909	Maximum likelihood	9.09666	7	0.2305	0.245791				Outlier-corrected	11.8829	0.27
genus.Prevotella7.id.11182	Asthma	MR Egger	8	0.140256	0.125999	0.308239	1.15057	0.898794	1.47287	MR Egger	8.23833	6	0.2717	0.221157
genus.Prevotella7.id.11182	Asthma	Weighted median	8	0.0155779	0.0278819	0.576361	1.0157	0.961683	1.07275
genus.Prevotella7.id.11182	Asthma	Weighted mode	8	0.00227998	0.0371494	0.952777	1.00228	0.931897	1.07798
genus.Prevotella7.id.11182	Asthma	Robust Adjusted Profile Score	8	0.0355793	0.0210193	0.090513	1.03622	0.994397	1.0798
genus.Prevotella7.id.11182	Asthma	MR-PRESSO	8	0.0336613	0.0228228	0.183742	1.03423	0.98899	1.08155
genus.Prevotella9.id.11183	Asthma	Inverse variance weighted	12	-0.043031	0.0246664	0.0810688	0.957882	0.912673	1.00533	Inverse variance weighted	8.57619	11	0	0.660947	0.004732	0.00693	0.510229	Raw	10.5325	0.63
genus.Prevotella9.id.11183	Asthma	Maximum likelihood	12	-0.0431771	0.0251926	0.086551	0.957742	0.911599	1.00622	Maximum likelihood	8.49199	11	0	0.668671				Outlier-corrected	10.5325	0.63
genus.Prevotella9.id.11183	Asthma	MR Egger	12	-0.0860448	0.0676514	0.232196	0.917553	0.80361	1.04765	MR Egger	8.10994	10	0	0.618098
genus.Prevotella9.id.11183	Asthma	Weighted median	12	-0.0219373	0.0348658	0.529223	0.978302	0.91368	1.04749
genus.Prevotella9.id.11183	Asthma	Weighted mode	12	0.00527412	0.05863	0.929939	1.00529	0.896156	1.12771
genus.Prevotella9.id.11183	Asthma	Robust Adjusted Profile Score	12	-0.04476	0.0247245	0.0702424	0.956227	0.910993	1.00371
genus.Prevotella9.id.11183	Asthma	MR-PRESSO	12	-0.043031	0.02178	0.0738076	0.957882	0.917851	0.999658
genus.RikenellaceaeRC9gutgroup.id.11191	Asthma	Inverse variance weighted	8	-0.00372793	0.0202692	0.854076	0.996279	0.957475	1.03666	Inverse variance weighted	7.7088	7	0.0919	0.358971	-0.00923	0.025065	0.725353	Raw	10.2009	0.356
genus.RikenellaceaeRC9gutgroup.id.11191	Asthma	Maximum likelihood	8	-0.00377904	0.0197519	0.848271	0.996228	0.958397	1.03555	Maximum likelihood	7.70737	7	0.0918	0.359103				Outlier-corrected	10.2009	0.356
genus.RikenellaceaeRC9gutgroup.id.11191	Asthma	MR Egger	8	0.0569935	0.166321	0.743532	1.05865	0.764146	1.46665	MR Egger	7.53845	6	0.2041	0.273904
genus.RikenellaceaeRC9gutgroup.id.11191	Asthma	Weighted median	8	-0.0102347	0.0258697	0.692382	0.989817	0.94088	1.0413
genus.RikenellaceaeRC9gutgroup.id.11191	Asthma	Weighted mode	8	-0.0444645	0.0472204	0.377731	0.95651	0.871956	1.04926
genus.RikenellaceaeRC9gutgroup.id.11191	Asthma	Robust Adjusted Profile Score	8	-0.0148676	0.0182622	0.415575	0.985242	0.9506	1.02115
genus.RikenellaceaeRC9gutgroup.id.11191	Asthma	MR-PRESSO	8	-0.00372793	0.0202692	0.85929	0.996279	0.957475	1.03666
genus.ChristensenellaceaeR.7group.id.11283	Asthma	Inverse variance weighted	7	-0.0586932	0.0451144	0.193263	0.942996	0.863193	1.03018	Inverse variance weighted	5.86085	6	0	0.438957	0.00125556	0.0105961	0.91029	Raw	8.03562	0.447
genus.ChristensenellaceaeR.7group.id.11283	Asthma	Maximum likelihood	7	-0.0612301	0.0462951	0.185968	0.940607	0.859015	1.02995	Maximum likelihood	5.78605	6	0	0.447579				Outlier-corrected	8.03562	0.447
genus.ChristensenellaceaeR.7group.id.11283	Asthma	MR Egger	7	-0.0744517	0.141653	0.621638	0.928252	0.703216	1.2253	MR Egger	5.84444	5	0.1445	0.321651
genus.ChristensenellaceaeR.7group.id.11283	Asthma	Weighted median	7	-0.0810067	0.0596741	0.174627	0.922187	0.820396	1.03661
genus.ChristensenellaceaeR.7group.id.11283	Asthma	Weighted mode	7	-0.0739626	0.0816939	0.400166	0.928706	0.791296	1.08998
genus.ChristensenellaceaeR.7group.id.11283	Asthma	Robust Adjusted Profile Score	7	-0.0430071	0.044217	0.330733	0.957905	0.878383	1.04463
genus.ChristensenellaceaeR.7group.id.11283	Asthma	MR-PRESSO	7	-0.0586932	0.0445882	0.236108	0.942996	0.864083	1.02912
genus.DefluviitaleaceaeUCG011.id.11287	Asthma	Inverse variance weighted	8	-0.0291645	0.0293014	0.319577	0.971257	0.917048	1.02867	Inverse variance weighted	7.50223	7	0.0669	0.378522	-0.00888	0.011209	0.458389	Raw	9.85052	0.392
genus.DefluviitaleaceaeUCG011.id.11287	Asthma	Maximum likelihood	8	-0.0303968	0.0289264	0.293335	0.97006	0.916592	1.02665	Maximum likelihood	7.45592	7	0.0611	0.383				Outlier-corrected	9.85052	0.392
genus.DefluviitaleaceaeUCG011.id.11287	Asthma	MR Egger	8	0.0475011	0.101347	0.655832	1.04865	0.859727	1.27908	MR Egger	6.79176	6	0.1166	0.340535
genus.DefluviitaleaceaeUCG011.id.11287	Asthma	Weighted median	8	-0.0392899	0.0375946	0.29598	0.961472	0.893173	1.03499
genus.DefluviitaleaceaeUCG011.id.11287	Asthma	Weighted mode	8	-0.0761011	0.0623509	0.261779	0.926722	0.820117	1.04719
genus.DefluviitaleaceaeUCG011.id.11287	Asthma	Robust Adjusted Profile Score	8	-0.0303928	0.0296774	0.305786	0.970064	0.915248	1.02816
genus.DefluviitaleaceaeUCG011.id.11287	Asthma	MR-PRESSO	8	-0.0291645	0.0293014	0.35273	0.971257	0.917048	1.02867
genus.FamilyXIIIAD3011group.id.11293	Asthma	Inverse variance weighted	11	-0.0429469	0.0400867	0.284012	0.957962	0.885576	1.03627	Inverse variance weighted	14.6821	10	0.3189	0.144091	0.001904	0.015193	0.903047	Raw	17.7495	0.18
genus.FamilyXIIIAD3011group.id.11293	Asthma	Maximum likelihood	11	-0.0437229	0.0341827	0.200863	0.957219	0.895189	1.02355	Maximum likelihood	14.5873	10	0.3145	0.147847				Outlier-corrected	17.7495	0.18
genus.FamilyXIIIAD3011group.id.11293	Asthma	MR Egger	11	-0.0655493	0.185274	0.731638	0.936553	0.651364	1.34661	MR Egger	14.6565	9	0.3859	0.100814
genus.FamilyXIIIAD3011group.id.11293	Asthma	Weighted median	11	-0.0732227	0.0463003	0.113769	0.929394	0.848766	1.01768
genus.FamilyXIIIAD3011group.id.11293	Asthma	Weighted mode	11	-0.0893013	0.0660897	0.206404	0.91457	0.803453	1.04105
genus.FamilyXIIIAD3011group.id.11293	Asthma	Robust Adjusted Profile Score	11	-0.0458445	0.033323	0.168895	0.95519	0.894798	1.01966
genus.FamilyXIIIAD3011group.id.11293	Asthma	MR-PRESSO	11	-0.0429469	0.0400867	0.309187	0.957962	0.885576	1.03627
genus.FamilyXIIIUCG001.id.11294	Asthma	Inverse variance weighted	3	0.0744404	0.0521824	0.153712	1.07728	0.972547	1.19329	Inverse variance weighted	0.126622	2	0	0.938652	0.012039	0.035072	0.789494	Not enough intrumental variables
genus.FamilyXIIIUCG001.id.11294	Asthma	Maximum likelihood	3	0.0747775	0.0534083	0.161481	1.07764	0.97054	1.19657	Maximum likelihood	0.122385	2	0	0.940642
genus.FamilyXIIIUCG001.id.11294	Asthma	MR Egger	3	-0.00391066	0.234142	0.989368	0.996097	0.629501	1.57618	MR Egger	0.008791	1	0	0.925298
genus.FamilyXIIIUCG001.id.11294	Asthma	Weighted median	3	0.0755901	0.0604018	0.210769	1.07852	0.958105	1.21407
genus.FamilyXIIIUCG001.id.11294	Asthma	Weighted mode	3	0.0620201	0.0717988	0.478742	1.06398	0.924312	1.22476
genus.FamilyXIIIUCG001.id.11294	Asthma	Robust Adjusted Profile Score	3	0.0231005	0.0484089	0.633223	1.02337	0.930735	1.12522
genus.Eubacteriumbrachygroup.id.11296	Asthma	Inverse variance weighted	8	-0.0227091	0.0222324	0.307047	0.977547	0.935864	1.02109	Inverse variance weighted	7.7862	7	0.101	0.351823	-0.0028	0.012123	0.825123	Raw	9.93693	0.38
genus.Eubacteriumbrachygroup.id.11296	Asthma	Maximum likelihood	8	-0.0236675	0.0216396	0.274081	0.97661	0.936055	1.01892	Maximum likelihood	7.73332	7	0.0948	0.356696				Outlier-corrected	9.93693	0.38
genus.Eubacteriumbrachygroup.id.11296	Asthma	MR Egger	8	-0.00293101	0.0889586	0.974785	0.997073	0.837537	1.187	MR Egger	7.71767	6	0.2226	0.259526
genus.Eubacteriumbrachygroup.id.11296	Asthma	Weighted median	8	-0.0220109	0.0289349	0.446833	0.97823	0.924296	1.03531
genus.Eubacteriumbrachygroup.id.11296	Asthma	Weighted mode	8	-0.0190773	0.040898	0.655054	0.981103	0.905528	1.06299
genus.Eubacteriumbrachygroup.id.11296	Asthma	Robust Adjusted Profile Score	8	-0.0234329	0.0207805	0.259473	0.97684	0.937852	1.01745
genus.Eubacteriumbrachygroup.id.11296	Asthma	MR-PRESSO	8	-0.0227091	0.0222324	0.341044	0.977547	0.935864	1.02109
genus.Eubacteriumnodatumgroup.id.11297	Asthma	Inverse variance weighted	9	-0.0195653	0.018038	0.278067	0.980625	0.946561	1.01591	Inverse variance weighted	6.46812	8	0	0.594946	0.003374	0.011102	0.770014	Raw	8.52588	0.587
genus.Eubacteriumnodatumgroup.id.11297	Asthma	Maximum likelihood	9	-0.0198926	0.0184373	0.280618	0.980304	0.945511	1.01638	Maximum likelihood	6.43111	8	0	0.599059				Outlier-corrected	8.52588	0.587
genus.Eubacteriumnodatumgroup.id.11297	Asthma	MR Egger	9	-0.0426922	0.0782005	0.602069	0.958206	0.822041	1.11693	MR Egger	6.37575	7	0	0.496623
genus.Eubacteriumnodatumgroup.id.11297	Asthma	Weighted median	9	-0.0352467	0.0247343	0.154154	0.965367	0.919683	1.01332
genus.Eubacteriumnodatumgroup.id.11297	Asthma	Weighted mode	9	-0.0450112	0.0409099	0.303224	0.955987	0.882325	1.0358
genus.Eubacteriumnodatumgroup.id.11297	Asthma	Robust Adjusted Profile Score	9	-0.0202283	0.0191001	0.28957	0.979975	0.943967	1.01736
genus.Eubacteriumnodatumgroup.id.11297	Asthma	MR-PRESSO	9	-0.0195653	0.0162193	0.262163	0.980625	0.949941	1.0123
genus.Coprococcus1.id.11301	Asthma	Inverse variance weighted	9	0.0554491	0.0340842	0.103774	1.05702	0.988708	1.13004	Inverse variance weighted	4.22955	8	0	0.835841	-0.00052	0.006131	0.934276	Raw	5.0494	0.858
genus.Coprococcus1.id.11301	Asthma	Maximum likelihood	9	0.0563698	0.0346936	0.104208	1.05799	0.988438	1.13243	Maximum likelihood	4.18609	8	0	0.839955				Outlier-corrected	5.0494	0.858
genus.Coprococcus1.id.11301	Asthma	MR Egger	9	0.0613088	0.076559	0.449566	1.06323	0.915077	1.23536	MR Egger	4.22225	7	0	0.753853
genus.Coprococcus1.id.11301	Asthma	Weighted median	9	0.0502118	0.0443274	0.257321	1.05149	0.963994	1.14694
genus.Coprococcus1.id.11301	Asthma	Weighted mode	9	0.02893	0.0556293	0.617109	1.02935	0.923021	1.14793
genus.Coprococcus1.id.11301	Asthma	Robust Adjusted Profile Score	9	0.0447669	0.0351094	0.202285	1.04578	0.976239	1.12028
genus.Coprococcus1.id.11301	Asthma	MR-PRESSO	9	0.0554491	0.0247831	0.055653	1.05702	1.0069	1.10963
genus.Coprococcus2.id.11302	Asthma	Inverse variance weighted	5	0.0730688	0.0452572	0.106414	1.0758	0.984486	1.17559	Inverse variance weighted	0.698897	4	0	0.951465	0.000677692	0.0528851	0.99058	Raw	1.0994	0.961
genus.Coprococcus2.id.11302	Asthma	Maximum likelihood	5	0.0735479	0.045978	0.10968	1.07632	0.983568	1.17782	Maximum likelihood	0.681962	4	0	0.953535				Outlier-corrected	1.0994	0.961
genus.Coprococcus2.id.11302	Asthma	MR Egger	5	0.063883	0.718261	0.934734	1.06597	0.260824	4.35653	MR Egger	0.698733	3	0	0.873502
genus.Coprococcus2.id.11302	Asthma	Weighted median	5	0.0795566	0.0566805	0.160439	1.08281	0.968955	1.21004
genus.Coprococcus2.id.11302	Asthma	Weighted mode	5	0.0932455	0.0742072	0.277292	1.09773	0.949138	1.26959
genus.Coprococcus2.id.11302	Asthma	Robust Adjusted Profile Score	5	0.0758832	0.0443155	0.0868338	1.07884	0.989085	1.17673
genus.Coprococcus2.id.11302	Asthma	MR-PRESSO	5	0.0730688	0.0189175	0.0181088	1.0758	1.03665	1.11644
genus.Coprococcus3.id.11303	Asthma	Inverse variance weighted	6	0.0403205	0.050849	0.427809	1.04114	0.942383	1.15026	Inverse variance weighted	6.33042	5	0.2102	0.275382	0.008863	0.013405	0.544656	Raw	9.02675	0.305
genus.Coprococcus3.id.11303	Asthma	Maximum likelihood	6	0.042227	0.0465221	0.364049	1.04313	0.952223	1.14272	Maximum likelihood	6.2914	5	0.2053	0.278888				Outlier-corrected	9.02675	0.305
genus.Coprococcus3.id.11303	Asthma	MR Egger	6	-0.0820136	0.192745	0.692365	0.921259	0.631414	1.34416	MR Egger	5.70679	4	0.2991	0.222142
genus.Coprococcus3.id.11303	Asthma	Weighted median	6	-0.0185467	0.0620999	0.765201	0.981624	0.86913	1.10868
genus.Coprococcus3.id.11303	Asthma	Weighted mode	6	-0.0426425	0.0760259	0.599074	0.958254	0.825593	1.11223
genus.Coprococcus3.id.11303	Asthma	Robust Adjusted Profile Score	6	0.0306443	0.0437727	0.483878	1.03112	0.946343	1.12349
genus.Coprococcus3.id.11303	Asthma	MR-PRESSO	6	0.0403205	0.050849	0.463757	1.04114	0.942383	1.15026
genus.Eisenbergiella.id.11304	Asthma	Inverse variance weighted	5	0.047913	0.0319804	0.134082	1.04908	0.98534	1.11694	Inverse variance weighted	1.85394	4	0	0.7626	-0.01333	0.034216	0.722892	Raw	2.88293	0.769
genus.Eisenbergiella.id.11304	Asthma	Maximum likelihood	5	0.0487818	0.0326467	0.135115	1.04999	0.984909	1.11937	Maximum likelihood	1.81335	4	0	0.77004				Outlier-corrected	2.88293	0.769
genus.Eisenbergiella.id.11304	Asthma	MR Egger	5	0.178323	0.336315	0.632693	1.19521	0.618255	2.31058	MR Egger	1.70221	3	0	0.636443
genus.Eisenbergiella.id.11304	Asthma	Weighted median	5	0.0617905	0.0417093	0.138485	1.06374	0.980238	1.15435
genus.Eisenbergiella.id.11304	Asthma	Weighted mode	5	0.0618678	0.0544203	0.319085	1.06382	0.956192	1.18357
genus.Eisenbergiella.id.11304	Asthma	Robust Adjusted Profile Score	5	0.0487987	0.0344709	0.156878	1.05001	0.981411	1.1234
genus.Eisenbergiella.id.11304	Asthma	MR-PRESSO	5	0.047913	0.0217722	0.0925854	1.04908	1.00525	1.09482
genus.Fusicatenibacter.id.11305	Asthma	Inverse variance weighted	13	-0.0170246	0.0341798	0.618421	0.983119	0.919416	1.05124	Inverse variance weighted	11.8581	12	0	0.457146	-0.02117	0.012575	0.120449	Raw	13.9199	0.461
genus.Fusicatenibacter.id.11305	Asthma	Maximum likelihood	13	-0.0177778	0.0350097	0.611595	0.982379	0.91723	1.05216	Maximum likelihood	11.8465	12	0	0.458088				Outlier-corrected	13.9199	0.461
genus.Fusicatenibacter.id.11305	Asthma	MR Egger	13	0.293872	0.187831	0.145981	1.34161	0.928415	1.93871	MR Egger	9.02455	11	0	0.619626
genus.Fusicatenibacter.id.11305	Asthma	Weighted median	13	-0.0466153	0.0461703	0.312669	0.954455	0.871875	1.04486
genus.Fusicatenibacter.id.11305	Asthma	Weighted mode	13	-0.0666966	0.0801743	0.421715	0.935479	0.799444	1.09466
genus.Fusicatenibacter.id.11305	Asthma	Robust Adjusted Profile Score	13	-0.0178289	0.0359348	0.619792	0.982329	0.915522	1.05401
genus.Fusicatenibacter.id.11305	Asthma	MR-PRESSO	13	-0.0170246	0.033977	0.625392	0.983119	0.919781	1.05082
genus.Hungatella.id.11306	Asthma	Inverse variance weighted	4	0.00419314	0.0398038	0.916102	1.0042	0.928837	1.08568	Inverse variance weighted	5.0719	3	0.4085	0.166607	-0.00091	0.038704	0.983299	Raw	9.39248	0.242
genus.Hungatella.id.11306	Asthma	Maximum likelihood	4	0.00450518	0.0317305	0.887094	1.00452	0.943946	1.06897	Maximum likelihood	5.07054	3	0.4083	0.166704				Outlier-corrected	9.39248	0.242
genus.Hungatella.id.11306	Asthma	MR Egger	4	0.0113961	0.308792	0.973913	1.01146	0.552205	1.85267	MR Egger	5.07049	2	0.6056	0.079242
genus.Hungatella.id.11306	Asthma	Weighted median	4	0.0257185	0.0412916	0.533383	1.02605	0.946284	1.11254
genus.Hungatella.id.11306	Asthma	Weighted mode	4	0.037627	0.0611429	0.581829	1.03834	0.921076	1.17054
genus.Hungatella.id.11306	Asthma	Robust Adjusted Profile Score	4	0.00449926	0.0319486	0.888006	1.00451	0.943537	1.06942
genus.Hungatella.id.11306	Asthma	MR-PRESSO	4	0.00419314	0.0398038	0.92275	1.0042	0.928837	1.08568
genus.Lachnoclostridium.id.11308	Asthma	Inverse variance weighted	8	-0.056033	0.0441851	0.204747	0.945508	0.86707	1.03104	Inverse variance weighted	5.41003	7	0	0.610057	0.006721	0.009836	0.519903	Raw	7.04441	0.619
genus.Lachnoclostridium.id.11308	Asthma	Maximum likelihood	8	-0.05787	0.0450608	0.19905	0.943773	0.863994	1.03092	Maximum likelihood	5.3546	7	0	0.616775				Outlier-corrected	7.04441	0.619
genus.Lachnoclostridium.id.11308	Asthma	MR Egger	8	-0.151918	0.147113	0.34158	0.859059	0.64387	1.14617	MR Egger	4.9431	6	0	0.551132
genus.Lachnoclostridium.id.11308	Asthma	Weighted median	8	-0.0575884	0.0568016	0.310653	0.944038	0.844577	1.05521
genus.Lachnoclostridium.id.11308	Asthma	Weighted mode	8	-0.052316	0.0832946	0.549883	0.949029	0.806079	1.11733
genus.Lachnoclostridium.id.11308	Asthma	Robust Adjusted Profile Score	8	-0.130987	0.0412198	0.00148407	0.877229	0.809144	0.951042
genus.Lachnoclostridium.id.11308	Asthma	MR-PRESSO	8	-0.056033	0.0388442	0.192369	0.945508	0.876194	1.02031
genus.LachnospiraceaeFCS020group.id.11314	Asthma	Inverse variance weighted	7	0.0284348	0.0582362	0.625361	1.02884	0.917862	1.15324	Inverse variance weighted	13.746	6	0.5635	0.032605	0.015208	0.010844	0.219723	Raw	18.4423	0.049	10
genus.LachnospiraceaeFCS020group.id.11314	Asthma	Maximum likelihood	7	0.0312374	0.0405178	0.440733	1.03173	0.952965	1.11701	Maximum likelihood	13.6976	6	0.562	0.033202				Outlier-corrected		0.107
genus.LachnospiraceaeFCS020group.id.11314	Asthma	MR Egger	7	-0.150768	0.13874	0.326761	0.860048	0.655277	1.12881	MR Egger	9.86541	5	0.4932	0.07914
genus.LachnospiraceaeFCS020group.id.11314	Asthma	Weighted median	7	-0.022712	0.0508218	0.654951	0.977544	0.884863	1.07993
genus.LachnospiraceaeFCS020group.id.11314	Asthma	Weighted mode	7	-0.0283087	0.0577179	0.641223	0.972088	0.868111	1.08852
genus.LachnospiraceaeFCS020group.id.11314	Asthma	Robust Adjusted Profile Score	7	0.000291506	0.032543	0.992853	1.00029	0.938481	1.06617
genus.LachnospiraceaeFCS020group.id.11314	Asthma	MR-PRESSO	6	-0.0229215	0.0224642	0.354366	0.977339	0.935241	1.02133
genus.LachnospiraceaeNC2004group.id.11316	Asthma	Inverse variance weighted	7	0.0311692	0.0278072	0.262328	1.03166	0.976937	1.08945	Inverse variance weighted	2.87527	6	0	0.824331	-0.01162	0.012045	0.378993	Raw	3.92179	0.824
genus.LachnospiraceaeNC2004group.id.11316	Asthma	Maximum likelihood	7	0.0318497	0.0282004	0.258726	1.03236	0.976849	1.09103	Maximum likelihood	2.85055	6	0	0.827357				Outlier-corrected	3.92179	0.824
genus.LachnospiraceaeNC2004group.id.11316	Asthma	MR Egger	7	0.133303	0.109459	0.27762	1.1426	0.921974	1.41601	MR Egger	1.94459	5	0	0.856758
genus.LachnospiraceaeNC2004group.id.11316	Asthma	Weighted median	7	0.0405288	0.0369338	0.272494	1.04136	0.968641	1.11954
genus.LachnospiraceaeNC2004group.id.11316	Asthma	Weighted mode	7	0.0583466	0.0551205	0.330557	1.06008	0.951525	1.18103
genus.LachnospiraceaeNC2004group.id.11316	Asthma	Robust Adjusted Profile Score	7	0.0332387	0.0281277	0.237323	1.0338	0.978346	1.09239
genus.LachnospiraceaeNC2004group.id.11316	Asthma	MR-PRESSO	7	0.0311692	0.0192495	0.156527	1.03166	0.993462	1.07133
genus.LachnospiraceaeND3007group.id.11317	Asthma	Inverse variance weighted	2	-0.0892366	0.0964196	0.354704	0.914629	0.757131	1.10489	Inverse variance weighted	1.34345	1	0.2556	0.246426	Not enough intrumental variables			Not enough intrumental variables
genus.LachnospiraceaeND3007group.id.11317	Asthma	Maximum likelihood	2	-0.0919846	0.0855831	0.282465	0.912119	0.771262	1.0787
genus.LachnospiraceaeND3007group.id.11317	Asthma	Robust Adjusted Profile Score	2	-0.0552773	0.0724937	0.445755	0.946223	0.820891	1.09069
genus.LachnospiraceaeNK4A136group.id.11319	Asthma	Inverse variance weighted	13	-0.0137655	0.0341644	0.687009	0.986329	0.922445	1.05464	Inverse variance weighted	17.2449	12	0.3041	0.140616	0.00557	0.004957	0.285112	Raw	20.5373	0.154
genus.LachnospiraceaeNK4A136group.id.11319	Asthma	Maximum likelihood	13	-0.0138737	0.0293679	0.636633	0.986222	0.931057	1.04466	Maximum likelihood	17.2339	12	0.3037	0.141008				Outlier-corrected	20.5373	0.154
genus.LachnospiraceaeNK4A136group.id.11319	Asthma	MR Egger	13	-0.0792492	0.0673714	0.264303	0.92381	0.809533	1.05422	MR Egger	15.4695	11	0.2889	0.161997
genus.LachnospiraceaeNK4A136group.id.11319	Asthma	Weighted median	13	-0.0221955	0.0424574	0.601133	0.978049	0.899954	1.06292
genus.LachnospiraceaeNK4A136group.id.11319	Asthma	Weighted mode	13	-0.0756369	0.0511127	0.164694	0.927153	0.838771	1.02485
genus.LachnospiraceaeNK4A136group.id.11319	Asthma	Robust Adjusted Profile Score	13	-0.0146245	0.0296	0.621257	0.985482	0.929935	1.04435
genus.LachnospiraceaeNK4A136group.id.11319	Asthma	MR-PRESSO	13	-0.0137655	0.0341644	0.694095	0.986329	0.922445	1.05464
genus.LachnospiraceaeUCG001.id.11321	Asthma	Inverse variance weighted	8	-0.0413662	0.033173	0.212403	0.959478	0.899078	1.02393	Inverse variance weighted	7.19151	7	0.0266	0.409217	-0.02593	0.014824	0.130818	Raw	9.24509	0.439
genus.LachnospiraceaeUCG001.id.11321	Asthma	Maximum likelihood	8	-0.043202	0.0336267	0.198879	0.957718	0.896632	1.02297	Maximum likelihood	7.12319	7	0.0173	0.416167				Outlier-corrected	9.24509	0.439
genus.LachnospiraceaeUCG001.id.11321	Asthma	MR Egger	8	0.25654	0.173417	0.189542	1.29245	0.920022	1.81564	MR Egger	4.13148	6	0	0.658889
genus.LachnospiraceaeUCG001.id.11321	Asthma	Weighted median	8	-0.0334954	0.0433586	0.439806	0.967059	0.888271	1.05284
genus.LachnospiraceaeUCG001.id.11321	Asthma	Weighted mode	8	-0.0317439	0.0642797	0.636536	0.968755	0.854078	1.09883
genus.LachnospiraceaeUCG001.id.11321	Asthma	Robust Adjusted Profile Score	8	-0.0301593	0.0296224	0.308619	0.970291	0.91556	1.02829
genus.LachnospiraceaeUCG001.id.11321	Asthma	MR-PRESSO	8	-0.0413662	0.033173	0.252507	0.959478	0.899078	1.02393
genus.LachnospiraceaeUCG004.id.11324	Asthma	Inverse variance weighted	10	-0.00887966	0.0459781	0.846859	0.99116	0.905746	1.08463	Inverse variance weighted	15.6487	9	0.4249	0.074591	-0.01306	0.011304	0.281239	Raw	19.3892	0.095
genus.LachnospiraceaeUCG004.id.11324	Asthma	Maximum likelihood	10	-0.00911107	0.0362856	0.801742	0.99093	0.922903	1.06397	Maximum likelihood	15.6443	9	0.4247	0.074692				Outlier-corrected	19.3892	0.095
genus.LachnospiraceaeUCG004.id.11324	Asthma	MR Egger	10	0.172388	0.163244	0.321806	1.18814	0.862802	1.63615	MR Egger	13.4106	8	0.4035	0.098482
genus.LachnospiraceaeUCG004.id.11324	Asthma	Weighted median	10	0.0140578	0.0525409	0.789039	1.01416	0.914917	1.12416
genus.LachnospiraceaeUCG004.id.11324	Asthma	Weighted mode	10	0.11124	0.103817	0.311837	1.11766	0.911885	1.36988
genus.LachnospiraceaeUCG004.id.11324	Asthma	Robust Adjusted Profile Score	10	-0.00961806	0.0360265	0.789491	0.990428	0.922904	1.06289
genus.LachnospiraceaeUCG004.id.11324	Asthma	MR-PRESSO	10	-0.00887966	0.0459781	0.851147	0.99116	0.905746	1.08463
genus.LachnospiraceaeUCG008.id.11328	Asthma	Inverse variance weighted	9	0.0129128	0.037881	0.733196	1.013	0.940509	1.09107	Inverse variance weighted	17.3043	8	0.5377	0.027092	-0.01322	0.020034	0.530354	Raw	21.6442	0.039
genus.LachnospiraceaeUCG008.id.11328	Asthma	Maximum likelihood	9	0.0141151	0.0269414	0.600336	1.01422	0.962049	1.06921	Maximum likelihood	17.2812	8	0.5371	0.027311				Outlier-corrected	No significant outliers
genus.LachnospiraceaeUCG008.id.11328	Asthma	MR Egger	9	0.134633	0.18856	0.498333	1.14412	0.790615	1.65568	MR Egger	16.2905	7	0.5703	0.022591
genus.LachnospiraceaeUCG008.id.11328	Asthma	Weighted median	9	-0.0266118	0.0360648	0.460582	0.973739	0.907285	1.04506
genus.LachnospiraceaeUCG008.id.11328	Asthma	Weighted mode	9	-0.0366727	0.0586485	0.549193	0.963992	0.859312	1.08142
genus.LachnospiraceaeUCG008.id.11328	Asthma	Robust Adjusted Profile Score	9	0.0250757	0.0248088	0.312131	1.02539	0.976726	1.07648
genus.LachnospiraceaeUCG008.id.11328	Asthma	MR-PRESSO	9	0.0129128	0.037881	0.741975	1.013	0.940509	1.09107
genus.LachnospiraceaeUCG010.id.11330	Asthma	Inverse variance weighted	9	0.0201077	0.0457765	0.660474	1.02031	0.932754	1.11609	Inverse variance weighted	15.7517	8	0.4921	0.046074	-0.00052	0.010454	0.961587	Raw	20.2175	0.066
genus.LachnospiraceaeUCG010.id.11330	Asthma	Maximum likelihood	9	0.0219569	0.0342399	0.521349	1.0222	0.955851	1.09315	Maximum likelihood	15.7154	8	0.4909	0.04664				Outlier-corrected	20.2175	0.066
genus.LachnospiraceaeUCG010.id.11330	Asthma	MR Egger	9	0.0258183	0.124437	0.841541	1.02615	0.804063	1.30959	MR Egger	15.7461	7	0.5554	0.02754
genus.LachnospiraceaeUCG010.id.11330	Asthma	Weighted median	9	-0.0139262	0.0454986	0.759544	0.98617	0.902034	1.07815
genus.LachnospiraceaeUCG010.id.11330	Asthma	Weighted mode	9	-0.0232401	0.0550277	0.683903	0.977028	0.877135	1.0883
genus.LachnospiraceaeUCG010.id.11330	Asthma	Robust Adjusted Profile Score	9	0.027892	0.0310043	0.368324	1.02828	0.967658	1.09271
genus.LachnospiraceaeUCG010.id.11330	Asthma	MR-PRESSO	9	0.0201077	0.0457765	0.672097	1.02031	0.932754	1.11609
genus.Tyzzerella3.id.11335	Asthma	Inverse variance weighted	7	-0.000659944	0.0328383	0.983966	0.99934	0.937046	1.06578	Inverse variance weighted	11.3212	6	0.47	0.078942	0.040594	0.034338	0.290287	Raw	15.5151	0.109
genus.Tyzzerella3.id.11335	Asthma	Maximum likelihood	7	-0.000727214	0.0247211	0.976532	0.999273	0.952009	1.04888	Maximum likelihood	11.3212	6	0.47	0.078943				Outlier-corrected	15.5151	0.109
genus.Tyzzerella3.id.11335	Asthma	MR Egger	7	-0.287084	0.244363	0.292963	0.750449	0.464853	1.21151	MR Egger	8.8481	5	0.4349	0.115278
genus.Tyzzerella3.id.11335	Asthma	Weighted median	7	-0.039302	0.0332878	0.237732	0.96146	0.900733	1.02628
genus.Tyzzerella3.id.11335	Asthma	Weighted mode	7	-0.0514371	0.0455332	0.301749	0.949863	0.868765	1.03853
genus.Tyzzerella3.id.11335	Asthma	Robust Adjusted Profile Score	7	0.00170198	0.0232193	0.941567	1.0017	0.957138	1.04834
genus.Tyzzerella3.id.11335	Asthma	MR-PRESSO	7	-0.000659944	0.0328383	0.984618	0.99934	0.937046	1.06578
genus.Eubacteriumhalliigroup.id.11338	Asthma	Inverse variance weighted	8	0.00472084	0.048105	0.921824	1.00473	0.914329	1.10407	Inverse variance weighted	11.9526	7	0.4144	0.10213	-0.01417	0.006655	0.077277	Raw	15.299	0.139
genus.Eubacteriumhalliigroup.id.11338	Asthma	Maximum likelihood	8	0.00504209	0.0380113	0.894472	1.00505	0.932897	1.08279	Maximum likelihood	11.9514	7	0.4143	0.102168				Outlier-corrected	15.299	0.139
genus.Eubacteriumhalliigroup.id.11338	Asthma	MR Egger	8	0.151355	0.0792452	0.104714	1.16341	0.996042	1.3589	MR Egger	6.80786	6	0.1187	0.338983
genus.Eubacteriumhalliigroup.id.11338	Asthma	Weighted median	8	0.0466993	0.051048	0.360291	1.04781	0.948044	1.15807
genus.Eubacteriumhalliigroup.id.11338	Asthma	Weighted mode	8	0.0524517	0.0581284	0.396861	1.05385	0.940372	1.18103
genus.Eubacteriumhalliigroup.id.11338	Asthma	Robust Adjusted Profile Score	8	0.00504747	0.0382508	0.895018	1.00506	0.932465	1.08331
genus.Eubacteriumhalliigroup.id.11338	Asthma	MR-PRESSO	8	0.00472084	0.048105	0.924575	1.00473	0.914329	1.10407
genus.Eubacteriumoxidoreducensgroup.id.11339	Asthma	Inverse variance weighted	4	0.0151558	0.0328921	0.644962	1.01527	0.951883	1.08288	Inverse variance weighted	1.3794	3	0	0.71037	-0.01282	0.011652	0.385934	Raw	2.60024	0.696
genus.Eubacteriumoxidoreducensgroup.id.11339	Asthma	Maximum likelihood	4	0.0154052	0.0331678	0.642316	1.01552	0.951607	1.08374	Maximum likelihood	1.3757	3	0	0.71124				Outlier-corrected	2.60024	0.696
genus.Eubacteriumoxidoreducensgroup.id.11339	Asthma	MR Egger	4	0.118435	0.0994609	0.355909	1.12573	0.926346	1.36804	MR Egger	0.168735	2	0	0.919094
genus.Eubacteriumoxidoreducensgroup.id.11339	Asthma	Weighted median	4	0.0193301	0.0376161	0.607337	1.01952	0.947056	1.09753
genus.Eubacteriumoxidoreducensgroup.id.11339	Asthma	Weighted mode	4	0.0315529	0.052053	0.587194	1.03206	0.931955	1.14291
genus.Eubacteriumoxidoreducensgroup.id.11339	Asthma	Robust Adjusted Profile Score	4	0.0154077	0.035018	0.659942	1.01553	0.948164	1.08768
genus.Eubacteriumoxidoreducensgroup.id.11339	Asthma	MR-PRESSO	4	0.0151558	0.0223037	0.545543	1.01527	0.971845	1.06064
genus.Eubacteriumruminantiumgroup.id.11340	Asthma	Inverse variance weighted	10	-0.0103643	0.0252633	0.681622	0.989689	0.941877	1.03993	Inverse variance weighted	7.86844	9	0	0.547457	-0.00583	0.008548	0.514644	Raw	9.74416	0.572
genus.Eubacteriumruminantiumgroup.id.11340	Asthma	Maximum likelihood	10	-0.0100072	0.0257844	0.697935	0.990043	0.941252	1.04136	Maximum likelihood	7.86402	9	0	0.547906				Outlier-corrected	9.74416	0.572
genus.Eubacteriumruminantiumgroup.id.11340	Asthma	MR Egger	10	0.048592	0.0900921	0.604322	1.04979	0.879863	1.25254	MR Egger	7.40366	8	0	0.493772
genus.Eubacteriumruminantiumgroup.id.11340	Asthma	Weighted median	10	-0.0133864	0.0357809	0.708314	0.986703	0.919876	1.05838
genus.Eubacteriumruminantiumgroup.id.11340	Asthma	Weighted mode	10	0.0248391	0.0551231	0.66293	1.02515	0.920165	1.14211
genus.Eubacteriumruminantiumgroup.id.11340	Asthma	Robust Adjusted Profile Score	10	-0.00187559	0.0252025	0.940676	0.998126	0.95002	1.04867
genus.Eubacteriumruminantiumgroup.id.11340	Asthma	MR-PRESSO	10	-0.0103643	0.0236218	0.67118	0.989689	0.944912	1.03659
genus.Eubacteriumventriosumgroup.id.11341	Asthma	Inverse variance weighted	11	0.0432535	0.0350438	0.217103	1.0442	0.974888	1.11845	Inverse variance weighted	4.96224	10	0	0.893686	0.004678	0.011051	0.682018	Raw	6.02104	0.898
genus.Eubacteriumventriosumgroup.id.11341	Asthma	Maximum likelihood	11	0.0439262	0.0355778	0.21696	1.04491	0.974524	1.12037	Maximum likelihood	4.93065	10	0	0.895762				Outlier-corrected	6.02104	0.898
genus.Eubacteriumventriosumgroup.id.11341	Asthma	MR Egger	11	-0.01836	0.149717	0.905094	0.981808	0.732124	1.31664	MR Egger	4.78306	9	0	0.852794
genus.Eubacteriumventriosumgroup.id.11341	Asthma	Weighted median	11	0.0594792	0.0457068	0.193149	1.06128	0.970343	1.16075
genus.Eubacteriumventriosumgroup.id.11341	Asthma	Weighted mode	11	0.0865215	0.0795083	0.302034	1.09037	0.933033	1.27425
genus.Eubacteriumventriosumgroup.id.11341	Asthma	Robust Adjusted Profile Score	11	0.0390188	0.0358793	0.276815	1.03979	0.96918	1.11554
genus.Eubacteriumventriosumgroup.id.11341	Asthma	MR-PRESSO	11	0.0432535	0.024686	0.110297	1.0442	0.994882	1.09597
genus.Ruminococcusgauvreauiigroup.id.11342	Asthma	Inverse variance weighted	8	-0.0257335	0.0399479	0.519461	0.974595	0.901197	1.05397	Inverse variance weighted	7.78563	7	0.1009	0.351876	0.018523	0.010702	0.134208	Raw	10.1273	0.364
genus.Ruminococcusgauvreauiigroup.id.11342	Asthma	Maximum likelihood	8	-0.026954	0.0387826	0.487054	0.973406	0.902156	1.05028	Maximum likelihood	7.76414	7	0.0984	0.353851				Outlier-corrected	10.1273	0.364
genus.Ruminococcusgauvreauiigroup.id.11342	Asthma	MR Egger	8	-0.283789	0.153833	0.114616	0.752925	0.556938	1.01788	MR Egger	4.78998	6	0	0.571018
genus.Ruminococcusgauvreauiigroup.id.11342	Asthma	Weighted median	8	-0.0725835	0.0525392	0.167121	0.929988	0.838987	1.03086
genus.Ruminococcusgauvreauiigroup.id.11342	Asthma	Weighted mode	8	-0.0905502	0.0795178	0.292277	0.913428	0.781605	1.06748
genus.Ruminococcusgauvreauiigroup.id.11342	Asthma	Robust Adjusted Profile Score	8	-0.00335003	0.0372209	0.928284	0.996656	0.926535	1.07208
genus.Ruminococcusgauvreauiigroup.id.11342	Asthma	MR-PRESSO	8	-0.0257335	0.0399479	0.539986	0.974595	0.901197	1.05397
genus.Intestinibacter.id.11345	Asthma	Inverse variance weighted	7	-0.0182396	0.0380632	0.6318	0.981926	0.911336	1.05798	Inverse variance weighted	3.6341	6	0	0.726051	-0.00215	0.00923	0.824653	Raw	4.8742	0.743
genus.Intestinibacter.id.11345	Asthma	Maximum likelihood	7	-0.0186561	0.0385626	0.628537	0.981517	0.910065	1.05858	Maximum likelihood	3.62854	6	0	0.726796				Outlier-corrected	4.8742	0.743
genus.Intestinibacter.id.11345	Asthma	MR Egger	7	0.0074337	0.116365	0.951539	1.00746	0.802004	1.26555	MR Egger	3.57959	5	0	0.61138
genus.Intestinibacter.id.11345	Asthma	Weighted median	7	-0.0268364	0.0493356	0.586472	0.97352	0.883791	1.07236
genus.Intestinibacter.id.11345	Asthma	Weighted mode	7	-0.0406603	0.0701505	0.583266	0.960155	0.836812	1.10168
genus.Intestinibacter.id.11345	Asthma	Robust Adjusted Profile Score	7	-0.0186839	0.0403753	0.643541	0.98149	0.906813	1.06232
genus.Intestinibacter.id.11345	Asthma	MR-PRESSO	7	-0.0182396	0.0296229	0.560689	0.981926	0.926538	1.04062
genus.Romboutsia.id.11347	Asthma	Inverse variance weighted	11	0.017427	0.0459749	0.704647	1.01758	0.929895	1.11353	Inverse variance weighted	21.5594	10	0.5362	0.017514	0.003412	0.011615	0.775576	Raw	25.4122	0.028	11
genus.Romboutsia.id.11347	Asthma	Maximum likelihood	11	0.0191116	0.0327449	0.559456	1.0193	0.955932	1.08686	Maximum likelihood	21.5327	10	0.5356	0.017671				Outlier-corrected		0.162
genus.Romboutsia.id.11347	Asthma	MR Egger	11	-0.0224171	0.143939	0.879675	0.977832	0.737464	1.29655	MR Egger	21.3546	9	0.5785	0.011166
genus.Romboutsia.id.11347	Asthma	Weighted median	11	-0.0218724	0.0466461	0.63914	0.978365	0.892884	1.07203
genus.Romboutsia.id.11347	Asthma	Weighted mode	11	-0.0680084	0.0598703	0.282476	0.934253	0.83081	1.05057
genus.Romboutsia.id.11347	Asthma	Robust Adjusted Profile Score	11	-0.000836138	0.0307328	0.978295	0.999164	0.940755	1.0612
genus.Romboutsia.id.11347	Asthma	MR-PRESSO	10	-0.00944207	0.0370283	0.804457	0.990602	0.921256	1.06517
genus.Terrisporobacter.id.11348	Asthma	Inverse variance weighted	3	0.00595617	0.039999	0.881626	1.00597	0.93012	1.08801	Inverse variance weighted	1.2282	2	0	0.541127	0.000552	0.012974	0.972909	Not enough intrumental variables
genus.Terrisporobacter.id.11348	Asthma	Maximum likelihood	3	0.00605751	0.0403617	0.880701	1.00608	0.929553	1.0889	Maximum likelihood	1.22779	2	0	0.541238
genus.Terrisporobacter.id.11348	Asthma	MR Egger	3	0.00188017	0.105473	0.988653	1.00188	0.814773	1.23196	MR Egger	1.22598	1	0.1843	0.26819
genus.Terrisporobacter.id.11348	Asthma	Weighted median	3	0.0281413	0.0482709	0.559902	1.02854	0.935691	1.1306
genus.Terrisporobacter.id.11348	Asthma	Weighted mode	3	0.0336836	0.062425	0.643521	1.03426	0.915148	1.16887
genus.Terrisporobacter.id.11348	Asthma	Robust Adjusted Profile Score	3	0.00606506	0.0425596	0.886679	1.00608	0.925564	1.09361
genus.CandidatusSoleaferrea.id.11350	Asthma	Inverse variance weighted	7	-0.0682044	0.0282475	0.0157556	0.93407	0.88376	0.987243	Inverse variance weighted	3.27616	6	0	0.773473	-0.00996	0.025146	0.708288	Raw	4.42244	0.811
genus.CandidatusSoleaferrea.id.11350	Asthma	Maximum likelihood	7	-0.0696473	0.0291448	0.0168623	0.932723	0.880935	0.987555	Maximum likelihood	3.14939	6	0	0.789877				Outlier-corrected	4.42244	0.811
genus.CandidatusSoleaferrea.id.11350	Asthma	MR Egger	7	0.0392177	0.272586	0.89122	1.04	0.60954	1.77444	MR Egger	3.11917	5	0	0.68162
genus.CandidatusSoleaferrea.id.11350	Asthma	Weighted median	7	-0.06348	0.0375601	0.0910105	0.938493	0.871885	1.01019
genus.CandidatusSoleaferrea.id.11350	Asthma	Weighted mode	7	-0.0961485	0.0556425	0.134732	0.908329	0.814478	1.01299
genus.CandidatusSoleaferrea.id.11350	Asthma	Robust Adjusted Profile Score	7	-0.0147072	0.0247415	0.55222	0.9854	0.938755	1.03436
genus.CandidatusSoleaferrea.id.11350	Asthma	MR-PRESSO	7	-0.0682044	0.0208731	0.017086	0.93407	0.896627	0.973076
genus.Ruminiclostridium5.id.11355	Asthma	Inverse variance weighted	7	-0.0107347	0.0484953	0.824816	0.989323	0.899618	1.08797	Inverse variance weighted	5.29031	6	0	0.507154	0.018491	0.011761	0.176719	Raw	7.22731	0.519
genus.Ruminiclostridium5.id.11355	Asthma	Maximum likelihood	7	-0.0110974	0.0494419	0.822405	0.988964	0.897624	1.0896	Maximum likelihood	5.28848	6	0	0.507381				Outlier-corrected	7.22731	0.519
genus.Ruminiclostridium5.id.11355	Asthma	MR Egger	7	-0.296886	0.188361	0.175814	0.743129	0.513721	1.07498	MR Egger	2.81863	5	0	0.727924
genus.Ruminiclostridium5.id.11355	Asthma	Weighted median	7	-0.0404067	0.0644524	0.530709	0.960399	0.846425	1.08972
genus.Ruminiclostridium5.id.11355	Asthma	Weighted mode	7	-0.0502958	0.0872518	0.585274	0.950948	0.801469	1.12831
genus.Ruminiclostridium5.id.11355	Asthma	Robust Adjusted Profile Score	7	-0.0296468	0.0418038	0.478207	0.970788	0.894418	1.05368
genus.Ruminiclostridium5.id.11355	Asthma	MR-PRESSO	7	-0.0107347	0.045537	0.821479	0.989323	0.904849	1.08168
[truncated: 2,645 more rows]

## Sheet: Additional file 2 Table S6
Additional file 2: Table S6 Association of the SNPs used as instruments with confounders in PhenoScanner (P<1x10-5, accessed on 2022/08/31)
[truncated: 106 more rows]

## Sheet: Additional file 2 Table S7
Additional file 2: Table S7 Detailed information on the Sensitivity analyses about FamilyXIIIAD3011group and Ruminiclostridium6
[truncated: 17 more rows]

[truncated: 1 more sheets: Additional file 2 Table S8]
